# Supplementary material for: Extended thromboprophylaxis after hip fracture surgery: Real-world evidence of direct oral anticoagulants versus low molecular weight heparin of unfractionated heparin
Source: PLoS One. 2026 Mar 12;21(3):e0343020. doi: 10.1371/journal.pone.0343020 (PMC12981480; doi:10.1371/journal.pone.0343020)
Supplement: S1 Data — (XLSX) [file pone.0343020.s005.xlsx]

## Sheet: Hoja1
Age	Male	Fracture	Surgery	Synchronous fracture	Surgery time (min)	Anesthesia	time to treatment initiation	VTE	Tipo de ETV	syntomatic VTE	MB	CRNMB	Bleeding	MBorCRNMB	TiETV	COVID	Bleeding history	VTE history	Known thrombophilia	Active cancer	COPD	Smoking	Autoimmune disease	wight	high	BMI	Fatal VTE	Death	creatinine clearance	Treat1	Treat2	TiPROFIalta	Days to surgery	Hospital stay	HTA	DBT	DLP	Coronary artery disease	Stroke	Peripheral artery disease	ASA	SG	TiETV	TiFG
96.0137	0	intracapsular femoral head	Partial arthroplasty	0	67	Block + sedation	14	0			0	0		0	90	0	0	0	0	0	0	No TBQ	0	70		#DIV/0!	0	0	64	DOACS	Rivaroxaban	28	1	9	0	0	0	0	0	1	2	12.1333	90	98
91.6932	0	ntracapsular femoral neck	Osteosynthesis	0	75	Block + sedation	26	0			0	0		0	90	0	0	0	0	0	0	No sé	0				0	0	72	HNF o HBPM	HBPM	31	2	17	1	0	1	1	1	1	3	7.86667	90	105
91.8685	0	extracapsular subtrochanteric	Osteosynthesis	0	45	General	12	0			0	0		0	90	0	0	0	0	0	0	No sé	0				0	0	41	HNF o HBPM	HBPM	31	3	9	0	0	0	0	0	0	3	68.7667	90	96
92.8767	0	Unknown	Partial arthroplasty	1	90	Block + sedation	12	0			0	0		0	90	0	0	0	0	0	0	No sé	0				0	0	85	HNF o HBPM	HBPM	31	1	8	0	0	0	0	0	0	3	56.5	90	97
91.0055	0	Unknown	Partial arthroplasty	0	90	Block + sedation	12	0			0	0		0	90	0	0	0	0	0	0	No TBQ	0				0	0	40	HNF o HBPM	HBPM	31	1	4	0	0	1	0	0	0	3	34.8333	90	93
90.4904	0	extracapsular intertrochanteric	Osteosynthesis	0	80	Block + sedation	36	0			0	0		0	90	0	0	0	0	0	0	No TBQ	0	65		#DIV/0!	0	0	66	HNF o HBPM	HBPM	30	2	8	1	0	0	0	0	1	3	84.2333	90	96
90.6274	1	ntracapsular femoral neck	Osteosynthesis	0	115	General	40	0			0	0		0	90	0	symptomatic bleeding in a critical area (intracranial, retroperitoneal, intraspinal, intraocular)	0	0	0	0	Active	0	85	1.9	23.5457	0	0	67	HNF o HBPM	HBPM	31	2	10	1	1	1	0	0	0	2	81.5333	90	98
89.9233	1	ntracapsular femoral neck	Total arthroplasty	0	130	Block + sedation	12	0			0	0		0	90	0	symptomatic bleeding in a critical area (intracranial, retroperitoneal, intraspinal, intraocular)	0	0	0	0	Active	0	85	1.9	23.5457	0	0	60	HNF o HBPM	HBPM	30	2	9	1	1	1	0	0	0	3	90.1	90	97
88.1589	1	Unknown	Partial arthroplasty	0	90	Block + sedation	18	0		0	0	0		0	90	0	0	0	0	0	1	Active	0				0	1	65	HNF o HBPM	HBPM	30	1	8	1	0	0	0	0	0	3	2.8	90	84
87.9041	0	extracapsular intertrochanteric	Osteosynthesis	0	60	Block + sedation	12	0			0	0		0	90	0	0	0	0	0	0	No sé	0			#DIV/0!	0	0	86	HNF o HBPM	HBPM		1	6	0	0	0	0	0	0	2	51.0333	90	95
86.7479	1	ntracapsular femoral neck	Partial arthroplasty	0	100	General	12	0			0	0		0	90	0	0	0	0	1	0	No sé	0			#DIV/0!	0	0	68	HNF o HBPM	HBPM	31	4	10	1	0	0	0	0	0	2	36.4667	90	96
89.6384	0	Unknown	Partial arthroplasty	0	110	Block + sedation	36	0			0	0		0	90	0	0	0	0	0	0	No sé	0			#DIV/0!	0	0		HNF o HBPM	HBPM	30	0	8	1	0	0	0	1	0	3	69	90	98
85.0849	0	ntracapsular femoral neck	Partial arthroplasty	0	90	Block + sedation	52	1	symptomatic PE	1	0	0		0	31	0	0	1	0	0	0	No sé	0	57.4	1.53	24.5205	0	0	89	HNF o HBPM	HBPM	31	1	5	1	0	0	0	0	0	2	53.0333	31	94
89.0548	1	Intracapsular de cabeza femoral	Partial arthroplasty	0	64	General	15	0			transfusion of more than 2 units of RBCs	0	Gastrointestinal	1	90	0	decrease in Hb of more than 2 g/dl	0	0	0	0	No sé	0	68	1.58	27.2392	0	0	36	HNF o HBPM	HBPM	28	3	11	0	0	0	0	0	0	3	38.0333	90	98
85.5041	1	ntracapsular femoral neck	Total arthroplasty	0	150	General	12	0			0	0		0	90	0	0	0	0	0	0	No sé	0			#DIV/0!	0	0		HNF o HBPM	HBPM		1	8	1	0	0	1	0	0	2	64.1333	90	97
84.4219	0	ntracapsular femoral neck	Partial arthroplasty	0	90	Block + sedation	12	0			0	0		0	90	0	0	0	0	0	0	No sé		50	1.68	17.7154	0	0	46	HNF o HBPM	HBPM	23	3	10	1	0	0	0	0	0	3	27.0667	90	97
83.6247	0	Unknown	Osteosynthesis	0	150	Block + sedation	12	1	DVT infrapateal	1	0	imaging study results	surgical site	1	21	0	0	0	0	0	1	Active	0	46.5	1.58	18.6268	0	0	80	HNF o HBPM	HBPM	21	3	10	1	0	0	0	0	0	3	42.7333	21	97
87.2356	0	ntracapsular femoral neck	Total arthroplasty	0	100	Block + sedation	13	0			0	0		0	90	0	0	0	0	0	0	No sé	1	71.5	1.57	29.0073	0	0	86	HNF o HBPM	HBPM	31	2	12	1	0	1	1	0	0	3	97.0667	90	100
90.663	0	ntracapsular femoral neck	Partial arthroplasty	0	84	Block + sedation	28	0			0	0		0	90	0	0	0	0	0	0	Ex TBQ	0	75	1.6	29.3	0	0	58	DOACS	Apixaban	31	2	11	1	0	1	0	0	0	2	3.96667	90	99
89.4493	0	ntracapsular femoral neck	Partial arthroplasty	0	75	Block + sedation	12	0			0	0		0	90	0	0	0	0	0	0	Ex TBQ	0	54		21.1	0	0	50	DOACS	Rivaroxaban	31	1	11	0	0	0	0	0	0	2	52.2667	90	100
94.2301	0	extracapsular subtrochanteric	Partial arthroplasty	0	74	Block + sedation	120	0			0	0		0	90	0	0	0	0	0	0	No sé	1	60	1.6	21.1	0	0	34	DOACS	Apixaban	31	0	6	1	0	0	0	0	0	3	15	90	96
88.0822	0	ntracapsular femoral neck	Partial arthroplasty	0	150	Block + sedation	16	0			0	0		0	90	0	0	0	0	1	1	Active	0	43.9	1.52	19.001	0	1	33	DOACS	Rivaroxaban	30	0	8	0	0	0	0	0	0	3	0.6	90	18
84.7288	0	ntracapsular femoral neck	Total arthroplasty	0	85	Block + sedation	28	0			0	0		0	90	0	0	0	0	1	1	Active	0	43.9	1.52	19.001	0	0	36	HNF o HBPM	HBPM	25	3	9	0	0	0	0	0	0	2	41.3667	90	96
85.3562	0	ntracapsular femoral neck	Total arthroplasty	0	89	General	10	0			0			0	90	0	0	0	0	0	0	No TBQ	0	64.3	1.6	25.1172	0	0	29	HNF o HBPM	HBPM	30	2	10	1	0	0	0	0	0	2	102.433	90	98
89.0356	0	ntracapsular femoral neck	Partial arthroplasty	0	46	Block + sedation	19.45	0			0	0		0	90	0	0	0	0	0	0	No TBQ	0	49	1.5	21.7778	0	0	27.8	DOACS	Apixaban	30	4	10	0	0	0	0	0	0	3	51.9333	90	96
84.3342	0	ntracapsular femoral neck	Total arthroplasty	0	80	Block + sedation	33.6	0			0	0		0	90	0	0	0	0	0	0	No TBQ	0	63	1.5	28	0	0	60.36	HNF o HBPM	HBPM	30	3	11	0	0	0	0	0	0	2	110.833	90	98
84.6685	0	Intracapsular de cabeza femoral	Total arthroplasty	0	180	Block + sedation	10.5	0			0	0		0	90	0	0	0	0	0	0	No TBQ	0	43	1.5	19.1111	0	0	57	HNF o HBPM	HBPM	33	3	6	0	0	0	0	0	0	2	104.633	90	93
87.2055	0	ntracapsular femoral neck	Total arthroplasty	1	101	Block + sedation	25	0			0	0		0	90	0	0	0	0	0	0	No TBQ	0	67.5		#DIV/0!	0	0	35	DOACS	Rivaroxaban	30	3	7	1	0	0	0	0	0	3	6.53333	90	94
83.2904	0	ntracapsular femoral neck	Partial arthroplasty	0	60	Block + sedation	18	0			0	0		0	90	0	0	0	0	0	0	No TBQ	0	80		#DIV/0!	0	0	24	HNF o HBPM	HNF	30	1	12	1	1	1	0	0	0	2	53.9	90	101
79.0027	0	Unknown	Partial arthroplasty	0	60	General	12	0			0	0		0	90	0	0	0	0	0	0	No sé	0	55.9	1.52	24.1949	0	0	77	HNF o HBPM	HBPM	30	3	8	1	0	0	0	0	0	3	12.5333	90	95
89.126	0	ntracapsular femoral neck	Partial arthroplasty	0	71	Block + sedation	12	0			0	0		0	90	0	0	0	0	0	0	Ex TBQ	0	63		21.8	0	0	44	DOACS	Apixaban	22	3	12	1	0	0	0	1	0	3	30.9333	90	99
81.1288	1	ntracapsular femoral neck	Total arthroplasty	0	137	Only block	23	0			0	0		0	90	0	0	0	0	0	0	No sé	1			#DIV/0!	0	0	58	HNF o HBPM	HBPM	30	5	15	1	1	1	1	0	1	3	131.9	90	100
83.2493	0	ntracapsular femoral neck	Total arthroplasty	0	77	Block + sedation	18	0			0	0		0	90	0	0	0	0	0	0	No sé	0			#DIV/0!	0	0	110	HNF o HBPM	HBPM	30	6	14	1	0	0	0	0	0	2	93.0667	90	98
77.7781	0	ntracapsular femoral neck	Partial arthroplasty	0	90	Block + sedation	12	0			0	0		0	90	0	0	0	0	0	0	No sé	0	45	1.49	20.2694	0	0	79	HNF o HBPM	HBPM	30	2	8	1	0	0	0	1	0	2	151.733	90	96
84.6466	0	ntracapsular femoral neck	Total arthroplasty	0	101	Block + sedation	13	0		0	0	0		0	90	0	0	0	0	0	0	Ex TBQ	0			#DIV/0!	0	0	58	DOACS	Rivaroxaban	30	3	9	0	0	0	0	0	0	2	47.8	90	96
80.7315	0	ntracapsular femoral neck	Total arthroplasty	0	97	Block + sedation	13	0		0	0	0		0	90	0	transfusion of more than 2 units of RBCs	0	0	1	0	Ex TBQ	0	58		#DIV/0!	0	0	60	HNF o HBPM	HBPM	5	14	24	0	0	0	0	0	0	2	9.2	90	100
88.1973	0	ntracapsular femoral neck	Partial arthroplasty	0	68	Block + sedation	22	0			0	0		0	90	0	0	0	0	0	1	Ex TBQ	0	37	1.52	16.0145	0	0	70	DOACS	Rivaroxaban	31	1	36	1	0	0	0	0	0	3	1.16667	90	125
77.5014	0	ntracapsular femoral neck	Total arthroplasty	0	110	Block + sedation	24	0		0	0	0		0	90	0	0	0	0	0	0	Ex TBQ	0			#DIV/0!	0	0	92	HNF o HBPM	HBPM	27	4	8	1	0	0	0	0	0	2	96.4	90	94
88.2027	0	Intracapsular de cabeza femoral	Partial arthroplasty	0	91	Block + sedation	23	0			0	0		0	90	0	0	0	0	0	0	Ex TBQ	0	55	1.6	21.4844	0	0	56	DOACS	Rivaroxaban	31	5	15	1	0	0	0	0	0	3	10.4667	90	100
83.4164	0	extracapsular subtrochanteric	Osteosynthesis	0	60	Block + sedation	14	0			decrease in Hb of more than 2 g/dl	0	surgical site	1	90	0	0	0	0	0	0	No sé	0				0	0	40.2	DOACS	Apixaban	29	4	8	1	0	0	0	0	0	3	59.4	90	94
79.937	1	ntracapsular femoral neck	Total arthroplasty	0	133	Block + sedation	18	0		0	0	0		0	90	0	0	0	0	0	0	Ex TBQ	0			#DIV/0!	0	0	88	HNF o HBPM	HBPM	31	4	14	0	0	0	0	0	0	2	94.1	90	100
86.3205	1	extracapsular intertrochanteric	Osteosynthesis	1	75	General	36	0		0	0	0		0	90	0	0	0	0	0	0	Ex TBQ	0			#DIV/0!	0	0	75	HNF o HBPM	HBPM	29	8	13	0	0	0	0	0	0	3	16.4333	90	95
87.3836	1	ntracapsular femoral neck	Partial arthroplasty	0	103	Block + sedation	13	0			0	0		0	90	0	0	0	0	0	1	Ex TBQ	0				0	0	55	DOACS	Rivaroxaban	31	1	10	1	0	0	0	0	0	3	6.6	90	99
79.5616	0	ntracapsular femoral neck	Osteosynthesis	0	71	Block + sedation	47	0			0	0		0	90	0	0	0	0	0	0	No TBQ	0	53	1.6	20.7031	0	0	92	DOACS	Rivaroxaban	31	7	5	1	0	0	0	0	0	3	78.1333	90	88
80.989	0	ntracapsular femoral neck	Partial arthroplasty	0	87	Block + sedation	13	0			0	0		0	90	0	0	0	0	0	0	Ex TBQ	0	66.5		28	0	0	81	DOACS	Apixaban	25	1	6	0	0	0	0	0	0	2	44.6333	90	95
81.5671	0	extracapsular intertrochanteric	Osteosynthesis	0	35	Block + sedation	12	0			0	0		0	90	0	0	0	0	0	0	Ex TBQ	0	64	1.6	25	0	0	57	HNF o HBPM	HBPM	40	5	12	0	0	0	0	0	0	2	33.3	90	97
78.0164	0	extracapsular intertrochanteric	Total arthroplasty	1	120	Block + sedation	24	0		0	0	0		0	90	0	0	0	0	0	0	No TBQ	0			#DIV/0!	0	0	80	DOACS	Rivaroxaban	30	4	7	0	0	0	0	0	0	2	4.13333	90	93
74.2438	0	ntracapsular femoral neck	Total arthroplasty	0	100	Block + sedation	13	0		0	0	0		0	90	0	0	0	0	0	0	No TBQ	0			#DIV/0!	0	0	60	HNF o HBPM	HBPM	27	3	13	0	0	0	0	0	0	2	120.7	90	100
81.8767	0	ntracapsular femoral neck	Total arthroplasty	0	101	Block + sedation	12	0			0	0		0	90	0	0	1	0	0	0	No sé	0	47	1.51	20.6131	0	0	55	DOACS	Rivaroxaban	30	2	6	1	0	0	0	0	0	2	24.8333	90	94
81.1726	0	ntracapsular femoral neck	Total arthroplasty	0	132	Block + sedation	12	0			0	0		0	90	0	0	0	0	0	0	No sé	0	74.9	1.63	28.1907	0	0	74	DOACS	Rivaroxaban	31	3	10	1	0	0	0	1	0	2	20.9333	90	97
80.7671	0	Intracapsular de cabeza femoral	Total arthroplasty	0	100	Block + sedation	15	0				0		0	90	0	0	0	0	0	0	Active	0				0	0	50	DOACS	Rivaroxaban	30	4	9	1	0	0	0	0	1	2	5.73333	90	95
71.2575	0	ntracapsular femoral neck	Total arthroplasty	0	133	Block + sedation	47	0		0	0	0		0	90	0	0	0	0	0	0	No TBQ	0	73.3	1.8	22.6235	0	0	90	HNF o HBPM	HBPM	29	2	7	0	0	0	0	0	0	2	126.267	90	95
80.3973	0	ntracapsular femoral neck	Total arthroplasty	0	142	Block + sedation	12	0			0	0		0	90	0	0	0	0	0	0	No sé	0	71.7	1.67	25.7091	0	0	72	DOACS	Rivaroxaban	31	5	13	1	0	1	0	0	0	2	11.9	90	98
79.337	0	ntracapsular femoral neck	Total arthroplasty	0	151	Block + sedation	12	0			0	0		0	90	0	0	0	0	0	0	Active	0	59	1.56	24.2439	0	0	45	DOACS	Rivaroxaban	31	4	14	1	0	0	0	0	0	3	25.1	90	100
69.2795	1	Other	Total arthroplasty	1	232	Block + sedation	13	0		0	0	0		0	90	0	0	0	0	0	0	Ex TBQ	0			#DIV/0!	0	0	91	HNF o HBPM	HBPM	30	3	15	0	0	0	0	0	0	2	78.4	90	102
66.5151	1	extracapsular intertrochanteric	Osteosynthesis	1	130	Block + sedation	12	0		0	0	0		0	90	0	0	0	0	1	1	Active	0			#DIV/0!	0	0	40	HNF o HBPM	HBPM	30	3	17	1	1	1	1	0	1	2	44.2	90	104
69.737	0	ntracapsular femoral neck	Total arthroplasty	0	86	Block + sedation	12	0		0	0	0		0	90	0	0	0	0	0	0	Active	0	70	1.64	26.0262	0	0	150.9	DOACS	Apixaban	31	1	4	0	0	0	0	0	0	3	47.7	90	93
69.789	1	ntracapsular femoral neck	Total arthroplasty	1	100	Block + sedation	16	0			0	0		0	90	0	0	0	0	0	0	No sé	0	87	1.82	26.2649	0	0	86	DOACS	Rivaroxaban	30	2	10	1	0	0	0	0	0	2	27.7333	90	98
65.7699	0	ntracapsular femoral neck	Partial arthroplasty	0	72	Block + sedation	12	0			0	0		0	90	0	0	0	0	0	0	No sé	0	66		#DIV/0!	0	0	91	DOACS	Rivaroxaban	29	2	7	1	0	1	0	0	0	3	37.6333	90	95
62.3562	0	ntracapsular femoral neck	Total arthroplasty	0	90	Block + sedation	17	0			0	0		0	90	0	0	0	0	1	0	No sé	1	71	1.7	24.5675	0	0	68	DOACS	Rivaroxaban	30	2	11	0	0	0	0	0	0	2	16.8333	90	99
80.9836	0	Unknown	Total arthroplasty	0	115	Block + sedation	12	0			0	0		0	90	0	0	0	0	0	0	No sé	0	60	1.57	24.3418	0	0	88	HNF o HBPM	HBPM	30	3	7	0	0	0	0	0	0	3	95.7333	90	94
91.789	0	ntracapsular femoral neck	Partial arthroplasty	0	92	Block + sedation	36	0			0	0		0	90	0	0	0	0	0	0	No sé	0	59			0	1	52	DOACS	Rivaroxaban	31	2	10	1	0	0	0	0	0	2	2.2	90	66
73.1945	0	ntracapsular femoral neck	Total arthroplasty	0	120	General	13	0			0	0		0	90	0	transfusion of more than 2 units of RBCs	0	0	0	0	Ex TBQ	0	77	1.615	29.522	0	0	65	HNF o HBPM	HBPM	31	3	8	1	0	1	0	0	1	2	86.5667	90	95
79.0959	0	ntracapsular femoral neck	Total arthroplasty	0	125	Block + sedation	13	0			0	0		0	90	0	0	0	0	0	0	No sé	0				0	0	84	HNF o HBPM	HBPM		5	12	1	0	0	0	0	0	2	145.767	90	97
90.9699	0	extracapsular intertrochanteric	Osteosynthesis	0	79	General	19	0			0	0		0	90	0	0	0	0	0	0	No sé	0			#DIV/0!	0	0	85	DOACS	Rivaroxaban	31	3	9	1	1	0	0	0	0	3	10.4667	90	96
84.2932	1	Unknown	Osteosynthesis	0	100	Block + sedation	12	0			0	0		0	90	0	0	0	0	0	0	No sé	0	70	1.8	21.6049	0	0	39	HNF o HBPM	HBPM	31	1	6	1	0	1	1	0	1	3	84.9	90	95
95.6493	0	ntracapsular femoral neck	Partial arthroplasty	0	65	Block + sedation	12	0			0	0		0	90	0	0	0	0	0	0	No sé	0			#DIV/0!	0	0	73	DOACS	Rivaroxaban	31	0	7	1	0	0	0	0	0	3	16.3	90	97
91.6603	0	ntracapsular femoral neck	Partial arthroplasty	0	43	Block + sedation	42	0			0	0		0	90	0	0	1	0	0	0	Ex TBQ	0	47.5	1.49	21.3954	0	0	49	DOACS	Rivaroxaban	31	3	9	1	0	0	0	0	0	3	20.3	90	96
91.8795	0	ntracapsular femoral neck	Partial arthroplasty	0	108	Block + sedation	12	1	proximal DVT	1	0	0		0	75	0	decrease in Hb of more than 2 g/dl	1	0	0	0	Ex TBQ	0	47.5	1.49	21.3954	0	0	37	DOACS	Rivaroxaban	30	1	6	1	0	0	0	0	0	2	17.6333	75	95
97.6329	1	ntracapsular femoral neck	Partial arthroplasty	0	94	Block + sedation	18	0			0	0		0	90	1	0	0	0	0	0	No TBQ	0	75		23.1	DESCONOCIDO	1	37	DOACS	Apixaban	32	2	6	1	0	1	0	0	0	2	1.6	90	48
79.4164	0	ntracapsular femoral neck	Total arthroplasty	0	104	Block + sedation	36	0			0	0		0	90	0	0	0	0	0	0	Ex TBQ	1	58	1.59	22.9421	0	0	94	HNF o HBPM	HBPM	35	3	10	1	0	1	0	0	0	3	63.9667	90	97
94.3534	1	extracapsular subtrochanteric	Partial arthroplasty	0	109	Block + sedation	12	0			0	0		0	90	0	0	0	0	0	0	No sé	0	65	1.68	23.03	0	0	82	DOACS	Rivaroxaban	30	4	14	1	0	0	0	0	1	2	19.7333	90	100
87.8438	1	ntracapsular femoral neck	Osteosynthesis	0	78	Block + sedation	31	0			0	0		0	90	0	0	0	0	0	0	No sé	0	65	1.68	23.03	0	0	68	DOACS	Rivaroxaban	31	4	14	1	0	0	0	0	1	2	98.9333	90	100
79.1288	0	ntracapsular femoral neck	Total arthroplasty	0	109	Block + sedation	12	0			0	0		0	90	0	0	0	0	0	0	Ex TBQ	1	73		#DIV/0!	0	0	36	HNF o HBPM	HBPM	30	5	14	1	1	1	0	0	0	3	30.5333	90	99
72.3781	0	ntracapsular femoral neck	Total arthroplasty	0	110	Block + sedation	24	0			0	0		0	90	0	0	0	0	0	0	No sé	0	67	1.66	24.3141	0	0	58	HNF o HBPM	HBPM	30	2	8	1	0	0	0	0	0	2	110.333	90	96
82.2849	1	ntracapsular femoral neck	Total arthroplasty	0	112	Block + sedation	16	0			0	0		0	90	0	0	0	0	0	0	Ex TBQ	0	95	1.75	31.0204	0	0	37	DOACS	Apixaban	31	2	9	1	0	0	0	0	0	3	44.5	90	97
71.6904	0	ntracapsular femoral neck	Total arthroplasty	0	150	General	12	0			0	0		0	90	0	0	0	0	0	0	No sé	0			#DIV/0!	0	0	60	HNF o HBPM	HBPM	30	3	10	0	0	0	0	0	0	3	30.8	90	97
84.526	0	ntracapsular femoral neck	Total arthroplasty	0	71	Block + sedation	16	0			0	0		0	90	0	0	0	0	0	0	No sé	0			#DIV/0!	0	0		HNF o HBPM	HBPM	29	2	7	1	0	0	0	0	0	1	73.2333	90	95
86.8192	0	ntracapsular femoral neck	Partial arthroplasty	0	79	Block + sedation	12	0			0	0		0	90	0	0	0	0	0	0	No sé	0				0	0	49	HNF o HBPM	HBPM	31	2	6	1	0	1	0	0	0	3	45.3333	90	94
80.1644	0	ntracapsular femoral neck	Total arthroplasty	0	105	Block + sedation	18	0			0	0		0	90	0	0	0	0	0	0	No sé	0	55			0	0	66	DOACS	Rivaroxaban	31	4	7	1	0	0	0	0	0	2	27.5667	90	93
84.6849	0	ntracapsular femoral neck	Total arthroplasty	0	112	Block + sedation	11	0				0		0	90	0	0	0	0	0	0	No sé	1	60	1.72	20.2812	0	0	83	DOACS	Rivaroxaban	30	5	8	0	0	0	0	0	0	2	18.7	90	93
71.4466	0	ntracapsular femoral neck	Total arthroplasty	0	88	Block + sedation	22	0			0	0		0	90	0	0	0	0	1	0	No sé	0	53	1.57	21.5019	0	0	83	DOACS	Apixaban	30	4	7	1	0	0	0	0	0	3	22.1333	90	93
67.8247	0	ntracapsular femoral neck	Osteosynthesis	0	65	Block + sedation	12	0			0	0		0	90	0	0	0	0	0	0	No sé	0	100	1.64	37.1802	0	0	102	HNF o HBPM	HBPM	31	4	9	1	0	0	0	0	0	2	100.6	90	95
77.5096	0	ntracapsular femoral neck	Osteosynthesis	0	30	Block + sedation	20	0			0	0		0	90	0	0	0	0	0	0	Active	0	52.5	1.54	22.137	0	0	89	HNF o HBPM	HBPM	26	1	6	0	0	0	0	0	0	3	108.233	90	95
83.0767	1	Other	Osteosynthesis	0	118	Block + sedation	19	0			0	0		0	90	1	0	0	0	0	0	No sé	0	57	1.68	20.1956	0	0	71	DOACS	Rivaroxaban		4	12	1	0	1	1	0	1	3	26.0667	90	98
92.2	0	ntracapsular femoral neck	Partial arthroplasty	0	72	Block + sedation	12	0			0	0		0	90	0	0	0	0	0	0	Ex TBQ	0	55		22.5	0	0	54	DOACS	Apixaban	31	1	14	1	0	0	0	0	0	3	4.4	90	103
87.2164	0	Unknown	Partial arthroplasty	0				0			0	0		0	90	0	0	0	0	0	0	Ex TBQ	0				0	0	86	HNF o HBPM	HBPM	19	3	10	1	0	0	0	0	0		29.6333	90	97
77.4493	0	ntracapsular femoral neck	Total arthroplasty	0	101	Other	30	0			0	0		0	90	0	0	0	0	0	0	No sé	0	62.2	1.61	23.996	0	0	55	DOACS	Rivaroxaban	30	3	12	1	1	0	0	0	0	3	39.1	90	99
76.7479	0	ntracapsular femoral neck	Total arthroplasty	0	94	Block + sedation	33	0			0	0		0	90	0	0	0	0	0	0	No sé	0	62.2	1.61	23.996	0	0	85	HNF o HBPM	HBPM	28	3	8	1	1	0	0	0	0	2	47.6333	90	95
87.6164	0	ntracapsular femoral neck	Partial arthroplasty	0	87	Block + sedation	26	0			0	0		0	90	0	0	0	0	0	0	Ex TBQ	0				0	0	80	DOACS	Rivaroxaban	31	5	11	0	0	0	1	0	1	3	28.0667	90	96
90.0521	0	ntracapsular femoral neck	Partial arthroplasty	0	56	Block + sedation	11	0			0	0		0	90	0	0	0	0	0	0	No sé	0	65	1.61	25.0762	0	0	52	DOACS	Rivaroxaban	31	1	4	1	0	0	0	0	1	2	74.3	90	93
89.7425	0	extracapsular subtrochanteric	Osteosynthesis	0	64	General	12	0			transfusion of more than 2 units of RBCs	0	surgical site	1	90	0	0	0	0	0	0	No sé	0	65	1.61	25.0762	0	0	37	DOACS	Rivaroxaban	31	2	6	1	0	0	0	0	1	2	78.0667	90	94
74.7178	0	Unknown	Total arthroplasty	0	87	Block + sedation	12	0			transfusion of more than 2 units of RBCs	0	surgical site	1	90	0	0	0	0	0	1	Active	0			#DIV/0!	0	0	103	HNF o HBPM	HBPM	31	3	11	1	0	0	0	0	0	2	5.3	90	98
79.5205	0	ntracapsular femoral neck	Total arthroplasty	0	80	Block + sedation	27	0			0	0		0	90	0	0	0	0	1	0	No sé	0	120	1.6	46.875	0	0	90	HNF o HBPM	HBPM	30	4	8	1	0	0	0	0	1	2	40.3667	90	94
86.7562	0	ntracapsular femoral neck	Partial arthroplasty	0	95	Block + sedation	12	0			0	0		0	90	0	0	0	0	0	0	Ex TBQ	0				0	0	81	DOACS	Rivaroxaban	49	3	13	0	1	0	1	0	0	3	22.3	90	100
83.6274	0	ntracapsular femoral neck	Partial arthroplasty	0	170	General	12	0			0	0		0	90	0	0	1	0	0	0	No sé	0	71	1.7	24.5675	0	0	63	HNF o HBPM	HBPM	31	2	6	1	0	0	0	0	0	2	25.7333	90	94
85.4932	1	ntracapsular femoral neck	Partial arthroplasty	0	96	Block + sedation	13	0			0	0		0	90	0	0	0	0	0	0	No TBQ	0	60		19	0	0	51	DOACS	Apixaban	30	2	6	1	0	0	0	0	0	2	11.9	90	94
95.9315	1	ntracapsular femoral neck	Partial arthroplasty	0	81	Block + sedation	12	0			0	0		0	90	0	0	0	0	0	0	Ex TBQ	0				0	0	36	DOACS	Apixaban	31	2	8	0	0	0	1	1	1	3	2.1	90	96
96.7233	0	Intracapsular de cabeza femoral	Partial arthroplasty	0	62	Block + sedation	15	0			0	0		0	90	0	0	0	0	0	0	Ex TBQ	0	49		21	0	0	58	DOACS	Apixaban	31	2	10	1	0	0	0	0	0	2	48.4	90	98
89.5151	0	ntracapsular femoral neck	Partial arthroplasty	0	70	Block + sedation	12	0			0	0		0	90	0	0	0	0	0	0	No sé	0	62	1.65	22.7732	0	0	75	DOACS	Rivaroxaban	29	3	6	1	0	0	0	0	0	2	11.5	90	93
79.7425	0	ntracapsular femoral neck	Osteosynthesis	0	100	Block + sedation	14	0			0	0		0	90	0	0	0	0	0	0	No sé	0	85	1.65	31.2213	0	0	140.7	HNF o HBPM	HBPM	31	2	8	1	0	0	0	0	0	1	28.2	90	96
80.4493	0	ntracapsular femoral neck	Partial arthroplasty	0	64	Block + sedation	12	0			0	0		0	90	0	symptomatic bleeding in a critical area (intracranial, retroperitoneal, intraspinal, intraocular)	0	0	0	1	Ex TBQ	0	82	1.55	34.1311	0	0	57	DOACS	Rivaroxaban	30	1	7	1	1	1	0	0	0	2	15.5667	90	96
83.3096	0	Other	Total arthroplasty	0	128	General	23	0			0	0		0	90	0	0	0	0	0	0	Active	0	66	1.55	27.4714	0	0	63	DOACS	Rivaroxaban		3	8	1	0	0	0	0	0	2	5.23333	90	95
93.3041	0	ntracapsular femoral neck	Total arthroplasty	0	95	General	13	0			0	0		0	90	0	0	0	0	0	0	No sé	0			#DIV/0!	0	0	81	HNF o HBPM	HBPM	31	2	10	1	0	0	0	0	0	3	68.6	90	98
69.1616	1	ntracapsular femoral neck	Total arthroplasty	0	105	Block + sedation	12	0			0	0		0	90	0	0	0	0	0	0	No sé	0	82	1.62	31.2452	0	0	97	HNF o HBPM	HBPM	26	3	9	1	0	0	0	1	0	2	160.2	90	96
89.0192	0	ntracapsular femoral neck	Partial arthroplasty	0	116	Block + sedation	12	0			0	0		0	90	0	0	0	0	0	0	Active	0	60	1.5	26.6667	0	0	68	DOACS	Rivaroxaban	31	1	8	1	0	1	1	0	1	3	12.0333	90	97
65.5233	0	ntracapsular femoral neck	Total arthroplasty	0	69	Block + sedation	36	0			0	0		0	90	0	symptomatic bleeding in a critical area (intracranial, retroperitoneal, intraspinal, intraocular)	0	0	0	1	Active	1	55.7	1.72	18.8277		0	74	HNF o HBPM	HBPM	30	4	8	0	1	0	0	1	0	2	71.7667	90	94
68.8247	0	extracapsular subtrochanteric	Osteosynthesis	0	120	Block + sedation	12	0			0	0		0	90	0	symptomatic bleeding in a critical area (intracranial, retroperitoneal, intraspinal, intraocular)	0	0	0	1	Active	1	52.5	1.72	17.7461	0	0	74	DOACS	Apixaban	31	3	6	0	1	0	0	1	0	3	31.6	90	93
73.6164	0	Intracapsular de cabeza femoral	Osteosynthesis	0			12	0			0	0		0	90	0	0	0	0	0	1	Active	0				0	0	82	HNF o HBPM	HNF		2	4	1	0	0	0	0	0		59.7667	90	92
96.4301	0	extracapsular subtrochanteric	Osteosynthesis	0	90	Block + sedation	12	0			0	0		0	90	0	0	0	0	0	0	No sé	0	85	1.52	36.7902	0	0	82	DOACS	Apixaban	30	1	5	1	0	0	0	0	0	3	19.5	90	94
86.1589	0	ntracapsular femoral neck	Total arthroplasty	0	118	Block + sedation	10	0			0	0		0	90	0	0	0	0	0	0	No sé	0	70	1.66	25.4028	0	0	85	HNF o HBPM	HBPM	31	2	8	0	0	1	0	0	0	2	85	90	96
70.8027	0	ntracapsular femoral neck	Total arthroplasty	1	105	General	18	0			0	0		0	90	0	0	0	0	0	0	Active	0	42.2			0	0	50	DOACS	Rivaroxaban	30	8	17	0	0	0	1	0	0	2	10.5	90	99
79.6219	0	Unknown	Total arthroplasty	1	110	Block + sedation	13	0			transfusion of more than 2 units of RBCs	0	surgical site	1	90	0	0	0	0	0	0	Active	0			#DIV/0!		1	59	HNF o HBPM	HBPM		2	16	1	0	1	1	1	1	3	2.3	90	104
79.4219	0	ntracapsular femoral neck	Total arthroplasty	0	120	Only block		0			transfusion of more than 2 units of RBCs	0	Gastrointestinal	1	90	0	0	0	0	0	0	Active	0			#DIV/0!		0	76	HNF o HBPM	HBPM		4	33	1	0	1	1	1	1	2	4.73333	90	119
89.589	0	extracapsular intertrochanteric	Partial arthroplasty	0	60	Block + sedation	21	0			0	0		0	90	0	0	0	0	1	0	No sé	0			#DIV/0!	0	0	83	HNF o HBPM	HBPM	31	2	8	1	0	1	0	0	0	2	87.1667	90	96
84.8219	0	ntracapsular femoral neck	Osteosynthesis	0	65	Block + sedation	12	0			0	0		0	90	0	0	0	0	0	0	No sé	0			#DIV/0!	0	0	68	HNF o HBPM	HBPM		1	5	0	0	1	0	0	0	2	142.167	90	94
86.6959	0	ntracapsular femoral neck	Osteosynthesis	0	90	Block + sedation	36	0			0	0		0	90	0	0	0	0	0	0	No sé	0			#DIV/0!	0	0	53	HNF o HBPM	HBPM		4	19	0	0	1	0	0	0	3	119.367	90	105
95.6438	0	ntracapsular femoral neck	Partial arthroplasty	0	75	Block + sedation	12	0			0	0		0	90	0	0	0	0	0	0	No sé	0				0	0	58	HNF o HBPM	HBPM	30	2	5	0	0	0	0	0	0	3	14.8667	90	93
74.9425	1	ntracapsular femoral neck	Total arthroplasty	0	107	General	15	0			0	0		0	90	0	0	0	0	1	0	No sé	0	89	1.84		0	0	94	DOACS	Rivaroxaban	29	2	9	1	1	1	0	0	0	2	28.5	90	98
66.6493	0	ntracapsular femoral neck	Total arthroplasty	0	96	Block + sedation	19	0			0	0		0	90	0	symptomatic bleeding in a critical area (intracranial, retroperitoneal, intraspinal, intraocular)	0	0	0	0	No sé	0	64	1.6	25	0	0	94	DOACS	Rivaroxaban	31	3	8	1	0	1	0	0	0	3	12.5	90	95
95.8822	0	Intracapsular de cabeza femoral	Partial arthroplasty	0	80	Block + sedation	12	0			0	0		0	90	0	0	0	0	0	0	Ex TBQ	1	48		19.23		0	70	DOACS	Apixaban	31	3	7	0	0	0	0	0	0	3	55.9333	90	94
94.8932	0	ntracapsular femoral neck	Osteosynthesis	0	30	Block + sedation	12	0			0	0		0	90	0	0	0	0	0	0	Ex TBQ	1	48	1.58	19.2277		0	55	DOACS	Rivaroxaban		1	11	0	0	0	0	0	0	3	67.9667	90	100
64.0877	0	ntracapsular femoral neck	Total arthroplasty	0	95	Block + sedation	15	0			0	0		0	90	0	0	0	0	0	0	No sé	0	63	1.66	22.8625	0	0	83	DOACS	Rivaroxaban	31	6	9	1	0	0	0	0	0	2	12.6667	90	93
59.1425	0	ntracapsular femoral neck	Total arthroplasty	0	110	Block + sedation	70	0			0	0		0	90	0	0	0	0	0	1	Active	0	57		#DIV/0!	0	0	108	HNF o HBPM	HBPM	31	2	9	1	0	0	0	0	0	2	112.633	90	97
75.7671	0	ntracapsular femoral neck	Total arthroplasty	0	90	Block + sedation	24	0			0	0		0	90	0	0	0	0	0	0	No sé	0	60	1.59	23.7332	0	0	77	DOACS	Rivaroxaban	30	3	6	1	0	1	0	0	0	2	35.3667	90	93
69.3863	0	ntracapsular femoral neck	Total arthroplasty	0	100	Block + sedation	30	0			0	0		0	90	0	0	0	0	0	0	Active	0	53	1.64	19.7055	0	0	95	HNF o HBPM	HBPM	30	2	8	0	0	0	0	0	0	2	127.467	90	96
79.7616	0	extracapsular intertrochanteric	Osteosynthesis	0	120	Block + sedation	12	0			0	0		0	90	0	0	0	0	0	0	No sé	0	57	1.47	26.3779	0	0	93	HNF o HBPM	HBPM	40	1	6	1	1	0	0	0	0	3	170.967	90	95
85.4767	0	ntracapsular femoral neck	Partial arthroplasty	0	78	Block + sedation	24	0			0	0		0	90	0	0	0	0	0	0	Active	0	65		22.49	0	0	53	DOACS	Rivaroxaban	28	14	40	1	0	0	0	0	0	4	26.1667	90	116
86.9425	1	extracapsular intertrochanteric	Partial arthroplasty	0	90	Block + sedation	12	0			0	0		0	90	0	0	0	0	0	1	Ex TBQ	0	70		23.2	0	0	59	DOACS	Apixaban	31	3	8	0	0	0	0	0	0	3	20.0333	90	95
80.2849	0	Unknown	Total arthroplasty	1	101	Block + sedation	36	0			0	0		0	90	0	0	0	0	0	0	No sé	0	37	1.43	18.0938	0	0	90	HNF o HBPM	HBPM		2	9	1	0	0	0	0	0	3	32.2667	90	97
89.9726	0	ntracapsular femoral neck	Partial arthroplasty	0	45	Block + sedation		0			0	0		0	90	0	0	0	0	0	0	No sé	0				0	0	20	HNF o HBPM	HNF	30	15	33	1	1	1	1	0	1	3	5.76667	90	108
79.9863	0	ntracapsular femoral neck	Total arthroplasty	0	92	Block + sedation	36	0			0	0		0	90	0	0	0	0	1	0	Active	0	73	1.57	29.6158	0	0	48	DOACS	Rivaroxaban	31	2	8	1	0	1	0	0	0	2	37.0333	90	96
92.2411	1	extracapsular subtrochanteric	Total arthroplasty	0	67	Block + sedation	10	0			0	0		0	90	0	0	0	0	0	1	Ex TBQ	0			#DIV/0!	0	0	23	HNF o HBPM	HBPM	31	1	9	1	0	0	0	0	0	2	80.3333	90	98
80.2548	0	extracapsular subtrochanteric	Total arthroplasty	0	110	Block + sedation	12	0			0	0		0	90	0	0	0	0	1	0	No TBQ	1	68	1.63	25.5937	0	0	39	DOACS	Rivaroxaban	28	4	10	1	0	0	0	0	0	3	69.3333	90	96
76.5973	0	extracapsular subtrochanteric	Osteosynthesis	0	73	General	12	0			0	0		0	90	0	0	0	0	0	1	Active	0			#DIV/0!	0	0	95	HNF o HBPM	HBPM		5	11	0	0	1	0	0	0	2	115.067	90	96
80.3452	0	extracapsular subtrochanteric	Total arthroplasty	0	136	Block + sedation	12	0			0	0		0	90	0	0	0	0	0	1	Ex TBQ	0	81.5	1.82	24.6045	0	0	89	DOACS	Rivaroxaban	31	3	21	0	0	1	0	0	0	3	69.4667	90	108
74.5726	1	ntracapsular femoral neck	Total arthroplasty	0	113	Block + sedation	26	0			0	generate compression	surgical site	1	90	0	0	0	0	1	0	No sé	0	100	1.65	36.7309	0	0	60.3	DOACS	Rivaroxaban	30	4	8	1	1	0	0	0	0	3	58.6333	90	94
89.2329	0	extracapsular subtrochanteric	Partial arthroplasty	0	75	Block + sedation	14	0			0	0		0	90	0	0	0	0	0	0	No sé	0	44	1.43	21.5169	0	0	57.5	HNF o HBPM	HBPM	31	2	7	1	0	0	0	0	0	2	80.8333	90	95
81.7342	0	extracapsular subtrochanteric	Total arthroplasty	0	112	Block + sedation	12	0			0	0		0	90	0	0	0	0	0	0	No sé	0			#DIV/0!	0	0	140.9	HNF o HBPM	HBPM	30	3	7	0	0	0	0	0	0	2	73.3	90	94
68.7123	0	ntracapsular femoral neck	Total arthroplasty	1	115	Block + sedation	24	0			0	0		0	90	0	0	0	0	0	0	No TBQ	0	63	1.56	25.8876	0	0	90	HNF o HBPM	HBPM	31	4	10	1	0	0	0	0	0	2	136.967	90	96
67.9863	0	extracapsular intertrochanteric	Osteosynthesis	1	120	Block + sedation	12	0			0	0		0	90	0	0	0	0	0	0	No TBQ	0	63	1.56	25.8876	0	0	80.8	HNF o HBPM	HBPM	31	2	8	1	0	0	0	0	0	2	145.8	90	96
88.8082	0	ntracapsular femoral neck	Total arthroplasty	0	132	Block + sedation	18	0			0	0		0	90	0	0	0	0	0	0	No sé	0	43.5	1.59	17.2066	0	0	80	HNF o HBPM	HBPM	31	7	15	1	0	0	0	0	0	2	84	90	98
68.6685	1	ntracapsular femoral neck	Total arthroplasty	0	138	Block + sedation	12	0			0	0		0	90	0	0	0	0	0	0	Active	0	73	1.73	24.3911	0	0	102	DOACS	Rivaroxaban	31	4	18	0	1	0	0	0	0	2	76.3	90	104
76.4	0	ntracapsular femoral neck	Total arthroplasty	0	107	General	14	0			0	0		0	90	0	0	0	0	0	0	Ex TBQ	0				0	0	61	DOACS	Rivaroxaban	32	3	10	1	0	0	0	0	0	2	17.6667	90	97
71.8329	1	ntracapsular femoral neck	Total arthroplasty	0	114	Block + sedation	12	0			0	0		0	90	0	0	0	0	0	0	No sé	0	78	1.72	26.3656	0	0	87	DOACS	Rivaroxaban	31	4	11	0	1	0	0	0	0	2	39.7667	90	97
98.8	0	ntracapsular femoral neck	Partial arthroplasty	0	45	Block + sedation	72	0			0	0		0	90	0	0	0	0	0	0	Ex TBQ	0			#DIV/0!	0	0	46	DOACS			2	11	0	0	0	0	0	0	2	8.66667	90	99
97.663	0	ntracapsular femoral neck	Partial arthroplasty	0	50	Block + sedation	12	0			0	0		0	90	0	0	0	0	0	0	Ex TBQ	0			#DIV/0!	0	0		DOACS	Rivaroxaban	20	1	12	0	0	0	0	0	0	2	22.5	90	101
82.7123	0	extracapsular subtrochanteric	Osteosynthesis	0	30	General	12	0			0	imaging study results	surgical site	1	90	0	0	0	0	0	0	No sé	0				0	0	83	HNF o HBPM	HBPM	16	3	10	0	0	0	0	0	0	2	20.5	90	97
86.0411	0	Intracapsular de cabeza femoral	Partial arthroplasty	0	35	Block + sedation	17	0			0	0		0	90	0	symptomatic bleeding in a critical area (intracranial, retroperitoneal, intraspinal, intraocular)	0	0	0	0	No sé	0	60	1.5	26.6667	0	0	54	DOACS	Rivaroxaban	31	5	12	1	0	0	0	0	0	2	38.6	90	97
86.4795	0	ntracapsular femoral neck	Partial arthroplasty	0	70	Block + sedation	15	0			0	0		0	90	0	symptomatic bleeding in a critical area (intracranial, retroperitoneal, intraspinal, intraocular)	0	0	0	0	No sé	0	60	1.5	26.6667	0	0	67	DOACS	Rivaroxaban	31	1	7	1	0	0	0	0	0	3	33.2333	90	96
90.5534	0	extracapsular intertrochanteric	Partial arthroplasty	0	72	Block + sedation	12	0			0	0		0	90	0	0	0	0	0	0	No TBQ	0	58		22.7	0	0	40	DOACS	Rivaroxaban	31	1	14	1	0	0	1	0	0	2	5.23333	90	103
90.1123	1	ntracapsular femoral neck	Partial arthroplasty	0	140	Block + sedation	10	0			0	0		0	90	0	0	0	0	0	0	Ex TBQ	0	71		22.8	0	0	9	HNF o HBPM	HNF	31	2	8	0	0	0	1	0	1	3	42.9667	90	96
60.2192	1	ntracapsular femoral neck	Total arthroplasty	0	90	Block + sedation	12	0			0	0		0	90	0	0	0	0	0	0	Ex TBQ	0	96.5	1.78	30.457	0	0	86	HNF o HBPM	HBPM	30	3	9	1	0	0	0	0	0	2	109.7	90	96
79.5781	0	extracapsular subtrochanteric	Osteosynthesis	1	109	General		0			0	0		0	90	0	0	0	0	0	0	No sé	0	46			0	0	52	DOACS	Rivaroxaban		7	11	0	0	0	0	0	0	2	100.033	90	94
78.0849	0	ntracapsular femoral neck	Total arthroplasty	0	120	Block + sedation	12	0			0	0		0	90	0	0	0	0	0	0	No sé	0	46		#DIV/0!	0	0	89	HNF o HBPM	HBPM	31	1	8	0	0	0	0	0	0	2	118.2	90	97
87.7836	0	Other	Osteosynthesis	0	160	Block + sedation	22	0			0	0		0	90	0	0	0	0	0	0	No sé	0	74		#DIV/0!	0	0	52	DOACS	Apixaban	31	5	9	1	0	0	0	0	0	2	46.2333	90	94
85.863	0	ntracapsular femoral neck	Total arthroplasty	0	115	Block + sedation	32	0			0	0		0	90	0	0	0	0	0	0	No TBQ	0	58		#DIV/0!	0	0	64	DOACS	Rivaroxaban	31	2	8	0	0	0	0	0	0	3	31.3	90	96
71.6904	0	ntracapsular femoral neck	Total arthroplasty	0	121	Block + sedation	36	0			0	0		0	90	0	0	0	0	0	0	Ex TBQ	0	73	1.57	29.6158	0	0	81	DOACS	Rivaroxaban	31	4	8	1	0	0	0	0	0	2	25.9667	90	94
88.7589	0	ntracapsular femoral neck	Total arthroplasty	1	90	Block + sedation	12	0			0	0		0	90	0	0	0	0	0	0	Ex TBQ	0			#DIV/0!	0	0	80	DOACS	Rivaroxaban	31	5	10	0	0	0	0	0	0	2	19.6333	90	95
88.9616	0	ntracapsular femoral neck	Partial arthroplasty	1	88	General	27	0			0	0		0	90	0	0	0	0	0	0	No sé	0	57	1.65	20.9366	0	0	66	DOACS	Rivaroxaban	30	4	15	1	0	1	0	1	1	3	17.1333	90	101
77.1589	1	ntracapsular femoral neck	Total arthroplasty	0	109	Block + sedation	28	0			0	0		0	90	0	0	0	0	1	0	Active	0	90	1.89	25.1953	0	0	46	DOACS	Apixaban	31	9	16	1	1	1	0	0	1	3	18.6667	90	97
71.6521	0	ntracapsular femoral neck	Total arthroplasty	0	129	Block + sedation	23	0			0	0		0	90	0	0	0	0	0	0	No sé	0	101	1.73	33.7465	0	0	85	HNF o HBPM	HBPM	31	2	9	1	0	0	0	0	0	2	51.2667	90	97
89.0164	0	ntracapsular femoral neck	Total arthroplasty	0	92	Block + sedation	35	0			0	0		0	90	0	0	0	0	0	0	No sé	0			#DIV/0!	0	0	76	DOACS	Apixaban	31	2	5	1	0	0	0	0	0	2	58.8667	90	93
56.3918	0	Unknown	Total arthroplasty	0	69	Block + sedation	70	0			0	0		0	90	0	0	0	0	1	1	Active	0	45	1.58	18.026	0	0	118	HNF o HBPM	HBPM		3	12	0	0	0	0	0	0	3	0.466667	90	99
81.2932	0	ntracapsular femoral neck	Partial arthroplasty	0	90	Block + sedation	12	0			0	0		0	90	0	0	0	0	0	1	Ex TBQ	0				0	0	90	HNF o HBPM	HBPM	23	2	9	0	0	0	0	0	0	3	42.2667	90	97
83.2849	0	ntracapsular femoral neck	Total arthroplasty	0	115	Block + sedation	30	0			0	0		0	90	0	0	0	0	0	0	No sé	0	55.2	1.54	23.2754	0	0	66	HNF o HBPM	HBPM	30	1	4	1	0	0	0	0	0	2	156.4	90	93
92.2274	0	ntracapsular femoral neck	Partial arthroplasty	0	64	Block + sedation	12	0			0	0		0	90	0	0	0	0	0	0	Ex TBQ	0	47.5		18.5	0	0	55	DOACS	Rivaroxaban	11	2	21	1	0	1	0	0	0	3	34.0333	90	109
84.726	0	ntracapsular femoral neck	Total arthroplasty	0	115	General	12	0			0	0		0	90	0	0	0	0	0	0	Ex TBQ	0	47.5		18.5	0	0	55	HNF o HBPM	HBPM	35	1	24	1	0	1	0	0	0	2	125.3	90	113
86.4	0	ntracapsular femoral neck	Partial arthroplasty	0	90	Block + sedation	28	1	symptomatic PE	1	0	0		0	19	0	0	0	0	0	0	No sé	0			#DIV/0!	0	0	85	HNF o HBPM	HBPM	19	1	14	0	0	0	0	0	0	3	26.9667	19	103
88.3945	0	ntracapsular femoral neck	Total arthroplasty	0	90	Block + sedation	13	0			0	0		0	90	0	0	0	0	0	0	No TBQ	0	52.3		#DIV/0!	0	0	86	HNF o HBPM	HBPM	31	3	10	1	0	0	0	0	0	2	40.8	90	97
73.274	1	ntracapsular femoral neck	Total arthroplasty	0	93	Block + sedation	23	0			0	0		0	90	0	0	0	0	1	0	No sé	0	85.5	1.8	26.3889	0	0	87	DOACS	Rivaroxaban	31	2	7	1	0	0	0	0	0	2	69.5333	90	95
65.3205	0	Intracapsular de cabeza femoral	Total arthroplasty	0	105	Block + sedation	19	0			0	0		0	90	0	0	0	0	0	0	No sé	0			#DIV/0!	0	0	62.8	DOACS	Apixaban	31	2	7	0	0	0	0	0	0	3	42.1333	90	95
93.4192	0	ntracapsular femoral neck	Partial arthroplasty	0	73	Block + sedation	14	0			0	0		0	90	0	0	0	0	0	0	No TBQ	0	53		22.3	0	0	42	DOACS	Apixaban	31	1	4	0	0	0	0	0	0	3	43.7	90	93
89.326	0	extracapsular intertrochanteric	Partial arthroplasty	0	63	Block + sedation	12	0			0	0		0	90	0	0	0	0	0	0	No TBQ	0	55		20.2	0	0	53	DOACS	Rivaroxaban	31	1	12	1	0	0	0	0	0	3	0.366667	90	101
87.2137	0	extracapsular subtrochanteric	Partial arthroplasty	0	49	Block + sedation	12	0			0	0		0	90	0	0	1	0	0	0	No TBQ	0			#DIV/0!	0	0	74	DOACS	Rivaroxaban	30	1	6	1	0	0	0	0	0	2	38.2667	90	95
78.2986	0	ntracapsular femoral neck	Total arthroplasty	1	101	Block + sedation	12	0			0	0		0	90	0	symptomatic bleeding in a critical area (intracranial, retroperitoneal, intraspinal, intraocular)	0	0	0	1	Ex TBQ	0	46	1.64	17.1029	0	0	89	DOACS	Rivaroxaban	30	3	12	0	0	0	0	0	0	2	62.2	90	99
79.3616	0	ntracapsular femoral neck	Total arthroplasty	0	40	Block + sedation	12	0			0	0		0	90	0	symptomatic bleeding in a critical area (intracranial, retroperitoneal, intraspinal, intraocular)	0	0	0	1	Ex TBQ	0	46	1.64	17.1029	0	0	88	DOACS	Apixaban	31	1	6	1	0	0	0	0	0	2	49.2667	90	95
82.0356	0	ntracapsular femoral neck	Total arthroplasty	0	114	Block + sedation	21	0			0	0		0	90	0	0	0	0	0	0	No sé	0	82	1.72	27.7177	0	0	46.1	DOACS	Rivaroxaban	31	3	7	1	0	0	0	0	0	3	26.0333	90	94
74.326	0	ntracapsular femoral neck	Total arthroplasty	0	70	Block + sedation	16	0			0	0		0	90	0	0	0	0	0	0	No sé	0	70	1.64	26.0262	0	0	70	DOACS	Apixaban		7	7	0	0	0	0	0	0	3	45.1	90	95
80.6877	0	ntracapsular femoral neck	Total arthroplasty	1	135	General	12	0			0	0		0	90	0	0	0	0	0	0	No sé	0	68	1.64	25.2826	0	0	71	HNF o HBPM	HBPM	30	1	5	0	0	1	0	0	0	2	49.2667	90	94
79.5945	1	ntracapsular femoral neck	Partial arthroplasty	0	83	Block + sedation	17	0			0	0		0	90	0	0	0	0	1	0	Ex TBQ	0	70	1.65	25.7117	0	0	82	DOACS	Rivaroxaban	31	6	9	1	0	1	1	0	1	2	23.2	90	93
81.5562	0	ntracapsular femoral neck	Partial arthroplasty	0	45	Block + sedation	12	1	symptomatic PE	1	0	0		0	7	0	0	0	0	0	1	No sé	0	53	1.52	22.9398	1	1	77	HNF o HBPM	HBPM	7	1	9	1	0	0	0	0	0	2	0.6	7	18
69.3096	1	Other	Osteosynthesis	0	118	Block + sedation	12	0			0	0		0	90	0	0	0	0	0	0	Ex TBQ	1	80	1.73	26.7299	0	0	95	DOACS	Rivaroxaban	31	0	3	1	1	1	0	0	0	2	5.46667	90	93
69.0822	1	ntracapsular femoral neck	Osteosynthesis	0	58	General	12	0			0	0		0	90	0	0	0	0	0	0	Ex TBQ	1	80	1.73	26.7299	0	0	94	DOACS	Rivaroxaban	31	3	7	1	1	1	0	0	0	3	3.33333	90	94
83.3863	0	ntracapsular femoral neck	Total arthroplasty	0	105	Block + sedation	14	0			0	0		0	90	0	0	0	0	1	0	Active	0			#DIV/0!	0	0	35	DOACS	Rivaroxaban	31	8	14	1	0	1	0	0	1	2	36.9667	90	96
75.5014	0	extracapsular subtrochanteric	Total arthroplasty	1	143	Other		0			0	0		0	90	0	0	0	0	0	0	No sé	0			#DIV/0!	0	0	107.8	HNF o HBPM	HBPM		4	10	1	0	0	0	0	0	2	5.63333	90	96
85.537	0	ntracapsular femoral neck	Partial arthroplasty	0	60	Block + sedation	17.2	1	symptomatic PE	1	0	0		0	67	0	symptomatic bleeding in a critical area (intracranial, retroperitoneal, intraspinal, intraocular)	0	0	0	0	Ex TBQ	0	51.3		22.8	0	0	74	DOACS	Apixaban	21	2	11	1	0	0	1	0	0	3	35.8667	67	99
82.5315	0	extracapsular intertrochanteric	Partial arthroplasty	0	98	Block + sedation	30	0			0	0		0	90	0	0	0	0	0	0	Ex TBQ	0	65	1.69	22.7583	0	0	68	HNF o HBPM	HBPM	31	2	9	1	0	1	0	0	0	2	85.1333	90	97
87.9863	0	extracapsular intertrochanteric	Osteosynthesis	0	69	General	94	0			0	0		0	90	0	0	1	0	0	1	Ex TBQ	1	99	1.5	44	1	0	72	DOACS	Rivaroxaban	30	7	18	1	0	1	1	0	0	3	3.6	90	101
82.4192	0	Intracapsular de cabeza femoral	Total arthroplasty	0	99	General	18	0			0	0		0	90	0	0	0	1	0	0	No sé	1	78	1.65	28.6501	0	0	57	DOACS	Rivaroxaban	31	3	10	1	0	0	0	0	0	2	5.6	90	97
72.6904	0	ntracapsular femoral neck	Total arthroplasty	0	109	Block + sedation	30	0			0	0		0	90	0	0	0	0	1	0	Ex TBQ	0	73.3	1.65	26.9238	0	0	41	HNF o HBPM	HBPM	31	3	8	1	0	0	0	0	0	2	58.3667	90	95
79.6137	0	ntracapsular femoral neck	Total arthroplasty	0	80	Block + sedation	96	0			0	0		0	90	0	0	0	0	0	0	No sé	0	75.5	1.58	30.2436	0	0	27	DOACS	Apixaban	31	11	17	1	0	0	0	0	0	2	14.6667	90	96
81.6356	0	extracapsular subtrochanteric	Osteosynthesis	0	63	General	12	1	symptomatic PE	1	0	0		0	9	0	0	0	0	0	0	Ex TBQ	0	78.1	1.56	32.0924	0	0	81	DOACS	Rivaroxaban	9	4	10	0	0	0	0	0	0	3	25.7333	9	96
79.1014	0	extracapsular intertrochanteric	Total arthroplasty	0	107	General	48	0			0	0		0	90	0	0	0	0	0	1	No sé	0			#DIV/0!	0	0	86	DOACS	Rivaroxaban	30	2	8	1	0	0	0	0	0	2	26.9667	90	96
74.9836	0	ntracapsular femoral neck	Total arthroplasty	0	72	Block + sedation	23	0			0	0		0	90	0	0	0	0	0	0	Active	0	56	1.52	24.2382	0	0	94	DOACS	Apixaban	30	2	5	0	0	0	0	0	0	2	39.5333	90	93
91.7397	0	ntracapsular femoral neck	Total arthroplasty	0	169	Block + sedation	24	0			0	0		0	90	0	0	0	0	0	0	No sé	0			#DIV/0!	0	0	95.5	DOACS	Apixaban	31	4	10	1	0	1	0	1	1	2	19.0333	90	96
81.5096	1	Other	Total arthroplasty	0	180	General	25	0			0	0		0	90	0	0	0	0	0	0	Ex TBQ	0			#DIV/0!	0	0	96	DOACS	Rivaroxaban		4	14	1	1	1	0	1	1	2	8.6	90	100
75.337	1	ntracapsular femoral neck	Total arthroplasty	0	90	Block + sedation	12	0			0			0	90	0	0	0	0	0	0	No TBQ	0	88	1.78	27.7743	0	0	70	HNF o HBPM	HBPM	31	3	12	1	1	0	0	0	0	2	155.367	90	99
78.4986	0	Other	Total arthroplasty	0	117	Block + sedation	28	0			0	0		0	90	0	0	0	0	0	0	No TBQ	0	84.5	1.69	29.5858	0	0	79	DOACS	Rivaroxaban	31	6	10	1	1	0	0	0	0	3	8.16667	90	94
86.8356	0	extracapsular subtrochanteric	Osteosynthesis	0	100	General	8	0			0	0		0	90	0	0	0	0	0	0	No TBQ	0	50	1.58	20.0288	0	0	71.2	DOACS	Apixaban	30	3	10	1	0	0	0	0	0	3	57.5333	90	97
72.7123	1	ntracapsular femoral neck	Total arthroplasty	0	68	Block + sedation	12	0			0	0		0	90	0	0	0	0	0	0	Active	0	80	1.8	24.6914	0	0	59	DOACS	Rivaroxaban	30	5	10	1	0	0	0	0	0	2	11.7	90	95
73.2822	0	ntracapsular femoral neck	Total arthroplasty	0	120	Block + sedation	16	1	proximal DVT	1	0	1	surgical site	1	47	0	0	0	0	0	1	Active	0	50	1.6	19.5312	0	0	87	DOACS	Apixaban	31	4	9	0	0	0	0	0	0	3	60.4667	47	95
76.2219	1	ntracapsular femoral neck	Total arthroplasty	0	115	Block + sedation	13	0			0	0		0	90	0	0	0	0	0	0	No sé	0	110	1.74	36.3324	0	0	59	DOACS	Apixaban	30	3	15	0	0	0	0	0	0	3	38.0667	90	102
85.1452	0	Intracapsular de cabeza femoral	Partial arthroplasty	0	53	Block + sedation	24	0			0	0		0	90	0	0	0	0	0	0	Ex TBQ	0	60		20.3	0	0	80	DOACS	Apixaban	31	1	16	1	0	0	0	0	0	3	13.3	90	105
68.2986	0	ntracapsular femoral neck	Total arthroplasty	0	51	Block + sedation	12	0			0	0		0	90	0	0	0	0	0	0	No TBQ	0	63	1.67	22.5896	0	0	104	DOACS	Dabigatran	30	2	8	0	0	1	0	0	0	2	61.4667	90	96
76.6247	1	ntracapsular femoral neck	Total arthroplasty	0	94	General	12	0			0	0		0	90	0	0	0	0	0	0	Ex TBQ	0	80	1.79	24.968	0	0	48	DOACS	Rivaroxaban	31	5	8	1	0	0	0	0	0	2	14.4667	90	93
75.6767	1	ntracapsular femoral neck	Total arthroplasty	0	92	Block + sedation	12	0			0	0		0	90	0	symptomatic bleeding in a critical area (intracranial, retroperitoneal, intraspinal, intraocular)	0	0	0	0	No sé	0	73	1.76	23.5666	0	0	88	DOACS	Rivaroxaban	31	3	10	1	0	0	0	0	0	2	55.5	90	97
79.0658	0	Intracapsular de cabeza femoral	Total arthroplasty	0	88	Block + sedation	13	0			0	0		0	90	0	0	0	0	0	0	Ex TBQ	0	50		20.3	0	0	65	DOACS	Rivaroxaban	31	3	5	1	0	0	0	0	0	2	29.5	90	92
73.3726	0	ntracapsular femoral neck	Total arthroplasty	0	78	Block + sedation	22	0			0	0		0	90	0	0	0	0	0	0	Ex TBQ	0	55	1.62	20.9572	0	0	95	DOACS	Rivaroxaban	31	1	7	1	0	0	0	0	0	2	70.3	90	96
78.8548	1	Other	Osteosynthesis	0	193	General	16	0			0	0		0	90	0	0	0	0	1	0	No TBQ	0	83	1.62	31.6263	0	0	101	DOACS	Rivaroxaban	70	3	9	1	0	0	0	0	0	3	16.6667	90	96
82.0521	0	extracapsular intertrochanteric	Partial arthroplasty	0	60	Block + sedation	12	1	DVT infrapateal	1	0	0		0	4	0	0	0	0	1	0	Ex TBQ	0	42		18.9	0	0	88	DOACS	Apixaban	4	1	6	0	0	0	0	0	0	3	7.9	4	127
89.063	0	ntracapsular femoral neck	Total arthroplasty	0	110	Block + sedation	23	0			0	0		0	90	0	0	0	0	0	0	No sé	0			#DIV/0!	0	0	64	DOACS	Apixaban	31	4	7	1	0	1	0	0	0	2	42.8333	90	93
80.1534	0	extracapsular intertrochanteric	Osteosynthesis	0	75	Block + sedation	15	0			0	0		0	90	0	0	0	0	0	0	Active	0	62		#DIV/0!	0	0	86.2	DOACS	Apixaban	31	3	17	0	0	1	0	0	0	3	39.7333	90	104
93.211	0	ntracapsular femoral neck	Partial arthroplasty	0	110	Block + sedation	13	0			0	0		0	90	0	0	0	0	0	0	No sé	0	66	1.76	21.3068	0	0	82	DOACS	Rivaroxaban	37	1	7	1	0	0	0	0	0	2	5.63333	90	96
88.7918	0	ntracapsular femoral neck	Partial arthroplasty	0	71	General	17	0			0	0		0	90	0	0	0	0	0	0	Ex TBQ	0	60		20.8	0	0	57	DOACS	Apixaban	31	1	8	0	0	1	0	0	1	3	28.0333	90	97
35.5014	0	extracapsular intertrochanteric	Total arthroplasty	0	144	Block + sedation	12	0			0	0		0	90	0	0	0	0	0	0	No sé	0	108	1.7	37.3702	0	0	73.1	HNF o HBPM	HBPM	31	8	12	0	0	0	0	0	0	2	41.0333	90	94
50.2603	0	ntracapsular femoral neck	Total arthroplasty	1	120	General	35	0			0	0		0	90	0	symptomatic bleeding in a critical area (intracranial, retroperitoneal, intraspinal, intraocular)	0	0	0	0	No sé	0	63	1.75	20.5714	0	0	118	HNF o HBPM	HBPM	30	11	26	0	0	0	0	0	0	2	96.5333	90	105
96.3945	0	ntracapsular femoral neck	Partial arthroplasty	0	120	Block + sedation	12	0			0	0		0	90	0	0	0	0	0	0	No sé	0				0	0	84	HNF o HBPM	HBPM	24	2	8	0	0	0	0	0	0	3	36.2	90	96
70.9288	0	ntracapsular femoral neck	Total arthroplasty	0	120	Block + sedation	12	0			0	0		0	90	0	0	0	0	0	1	Ex TBQ	0	64	1.62	24.3865	0	0	87	HNF o HBPM	HBPM	21	1	7	0	0	1	0	0	0	2	159.967	90	96
80.2575	0	ntracapsular femoral neck	Total arthroplasty	0	75	Block + sedation	14	0			0	0		0	90	0	0	0	0	0	0	No sé	0	57.5		#DIV/0!	0	0	76.7	DOACS	Rivaroxaban	30	3	13	1	0	0	0	1	0	2	94.1	90	100
84.7644	0	ntracapsular femoral neck	Total arthroplasty	1	90	Block + sedation	20	0			0	0		0	90	0	0	0	0	0	0	No TBQ	0	60	1.53	25.6312	0	0	86	DOACS	Rivaroxaban	31	4	6	1	0	0	0	0	0	2	7.93333	90	92
86.2849	0	ntracapsular femoral neck	Total arthroplasty	0	107	Block + sedation	19	0			0	0		0	90	0	0	0	0	0	0	No sé	0	48	1.48	21.9138	0	0	79	DOACS	Apixaban	31	7	11	1	1	1	0	1	0	2	47.5667	90	94
79.7205	1	ntracapsular femoral neck	Total arthroplasty	0	92	Block + sedation	32	0			0	0		0	90	0	0	0	0	0	0	Active	0	73	1.73	24.3911	0	0	60.7	DOACS	Apixaban	29	4	8	1	0	1	0	0	0	3	56.9333	90	94
69.9726	0	extracapsular subtrochanteric	Total arthroplasty	0	114	Block + sedation	16	0			0	0		0	90	0	0	0	0	0	0	No sé	0	78	1.69	27.31	0	0	88	DOACS	Rivaroxaban	30	2	6	1	0	0	0	0	0	1	6.53333	90	94
58.389	0	ntracapsular femoral neck	Total arthroplasty	0	110	Block + sedation	12	0			0	0		0	90	0	0	0	0	0	0	No sé	0				0	0	111	HNF o HBPM	HBPM	31	2	5	0	0	0	0	0	0	1	157.5	90	93
72.063	0	ntracapsular femoral neck	Total arthroplasty	0	75	Block + sedation	17	0			0	0		0	90	0	0	0	0	0	0	No sé	0	75	1.7	25.9516	0	0	148.3	DOACS	Rivaroxaban	31	3	10	0	0	0	0	0	0	2	68.6333	90	97
71.1945	0	ntracapsular femoral neck	Total arthroplasty	0	87	Block + sedation	24	0			0	0		0	90	0	0	0	0	0	1	Active	0	56	1.54	23.6128	0	0	189.8	DOACS	Dabigatran	31	5	8	0	0	0	0	0	0	3	59.3333	90	93
70.8603	0	ntracapsular femoral neck	Total arthroplasty	1	142	General	96	0			0	0		0	90	0	0	0	0	0	0	No sé	0	40	1.54	16.8663	0	0	197	DOACS	Rivaroxaban	31	5	40	0	0	0	0	0	0	3	2.7	90	125
86.9233	0	extracapsular subtrochanteric	Partial arthroplasty	0	71	Block + sedation	22	0			0	0		0	90	0	0	0	0	0	0	No sé	0	80	1.65	29.3848	0	0	61	DOACS	Rivaroxaban	29	5	10	1	0	0	0	0	0	3	9.66667	90	95
77.8904	0	ntracapsular femoral neck	Total arthroplasty	0	20	Block + sedation	28	0			0	0		0	90	0	0	0	0	1	0	No sé	0	62	1.58	24.8358	0	0	65.7	DOACS	Rivaroxaban	31	2	8	1	0	0	0	0	0	2	93.4	90	96
72.9479	0	ntracapsular femoral neck	Total arthroplasty	0	123	Block + sedation	12	0			0	0		0	90	0	0	0	0	0	0	No sé	0	63	1.53	26.9127	0	0	95	DOACS	Rivaroxaban	30	3	10	0	0	0	0	0	0	1	12.9	90	97
84.8959	0	ntracapsular femoral neck	Partial arthroplasty	0	76	Block + sedation	32	0			0	0		0	90	0	0	0	0	0	0	Ex TBQ	0	69	1.6	26.9531	0	0	76	DOACS	Rivaroxaban	31	1	14	1	0	0	1	0	1	2	26.8333	90	103
76.7041	0	ntracapsular femoral neck	Total arthroplasty	0	124	Block + sedation	48	0			0	0		0	90	0	0	0	0	0	0	No TBQ	0			#DIV/0!	0	0	86	DOACS	Rivaroxaban	31	2	4	1	0	0	0	0	0	2	26.5667	90	92
79.2027	0	ntracapsular femoral neck	Total arthroplasty	0	94	Block + sedation	20	0			0	0		0	90	0	0	0	0	0	0	No sé	1	66	1.68	23.3844	0	0	85	DOACS	Rivaroxaban	31	3	8	0	0	0	0	0	0	2	78.4667	90	95
80.4164	0	ntracapsular femoral neck	Total arthroplasty	0	110	General	12	0			0	0		0	90	0	0	0	0	1	0	No sé	0	72.5	1.59	28.6777	0	0	113.5	DOACS	Rivaroxaban	31	3	7	1	0	1	0	0	0	3	64.7333	90	94
79.4219	0	extracapsular intertrochanteric	Osteosynthesis	0	49	Block + sedation	20	0			0	0		0	90	0	0	0	0	0	0	Active	0	55	1.5	24.4444	0	0	64	DOACS	Apixaban	29	4	12	1	0	0	0	0	0	2	51.3	90	98
57.1288	0	ntracapsular femoral neck	Total arthroplasty	0	82	Block + sedation	14	0			0	0		0	90	0	0	0	0	0	0	No sé	0	66	1.55	27.4714	0	0	100	DOACS	Rivaroxaban	31	5	8	1	0	1	0	0	0	2	17.7	90	93
31.4521	0	ntracapsular femoral neck	Total arthroplasty	0	124	General	12	0			0	0		0	90	0	0	0	0	0	0	No TBQ	0	70	1.58	28.0404	0	0	118	DOACS	Rivaroxaban	31	10	15	0	0	0	0	0	0	2	11.8	90	95
95.3534	0	ntracapsular femoral neck	Partial arthroplasty	0	89	General	45	0			0	0		0	90	0	0	0	0	0	0	No sé	0	50.1	1.42	24.8463	0	0	38	HNF o HBPM	HBPM	15	5	32	0	0	0	0	0	0	2	1.96667	90	117
98.6932	0	ntracapsular femoral neck	Partial arthroplasty	0	96	Block + sedation	21	1	symptomatic PE	1	0	0		0	4	0	0	0	0	0	0	No sé	0	48	1.48	21.9138	0	0	69	DOACS	Rivaroxaban	4	1	5	1	0	0	0	0	1	2	0.633333	4	94
94.0849	1	extracapsular subtrochanteric	Osteosynthesis	0	58	Block + sedation	15	0			0	0		0	90	1	0	0	0	0	0	Ex TBQ	0			#DIV/0!	0	0	62	DOACS	Rivaroxaban	30	3	20	0	0	0	0	0	0	4	34	90	107
94.8329	0	Other	Total arthroplasty	0	138	General	19	0			0	0		0	90	0	0	0	0	0	0	No sé	0	72	1.35	39.5062	0	0	54	DOACS	Rivaroxaban	31	13	36	1	0	0	0	0	0	3	10.2333	90	113
95.3178	1	extracapsular intertrochanteric	Osteosynthesis	0	93	General	25	0			0	0		0	90	0	0	0	0	0	0	No sé	0	97.5		#DIV/0!	0	0	72	DOACS	Rivaroxaban	31	4	11	1	1	1	0	1	0	3	5.6	90	97
93.8603	0	extracapsular intertrochanteric	Osteosynthesis	0	33	Block + sedation	20	0			0	0		0	90	1	symptomatic bleeding in a critical area (intracranial, retroperitoneal, intraspinal, intraocular)	0	0	0	0	No TBQ	0	58	1.62	22.1003	0	0	59	DOACS	Rivaroxaban	36	2	8	0	0	1	0	0	0	3	10.2667	90	96
94.5288	0	extracapsular subtrochanteric	Osteosynthesis	0	34	General	12	0			0	0		0	90	0	symptomatic bleeding in a critical area (intracranial, retroperitoneal, intraspinal, intraocular)	0	0	0	0	Ex TBQ	0	49	1.54	20.6612	0	0	63	DOACS	Rivaroxaban	31	3	9	1	0	0	0	1	1	3	20.8333	90	96
87.5123	0	extracapsular intertrochanteric	Partial arthroplasty	0	49	Block + sedation	12	0			0	0		0	90	0	0	0	0	0	0	No sé	0	44.5	1.47	20.5933	0	0	81	HNF o HBPM	HBPM	28	1	8	1	0	0	0	0	0	2	129.533	90	97
96.8658	0	ntracapsular femoral neck	Partial arthroplasty	0	64	Block + sedation	19	0			0	0		0	90	0	0	0	0	0	0	No sé	0	56	1.47	25.9151	0	0	63	DOACS	Rivaroxaban	30	2	10	1	0	0	0	0	0	3	15.7333	90	98
78.8548	1	Other	Osteosynthesis	0	133	General	16	0			0	0		0	90	0	0	0	0	1	0	No TBQ	0	65	1.62	24.7676	0	0	101	DOACS	Rivaroxaban		3	9	1	0	0	0	0	0	3	16.6667	90	96
88.989	0	ntracapsular femoral neck	Partial arthroplasty	0	85	Block + sedation	16	0			0	0		0	90	0	0	0	0	0	0	Active	0	59	1.6	23.0469	0	0	61	DOACS	Rivaroxaban	32	3	10	1	0	1	1	0	1	2	33.4667	90	97
92.4466	0	ntracapsular femoral neck	Partial arthroplasty	0	66	Block + sedation	120	0			0	0		0	90	0	0	0	0	0	0	No TBQ	0			#DIV/0!	0	0	58	DOACS	Rivaroxaban	31	2	9	0	0	0	0	0	0	2	37.7667	90	97
79.8986	0	extracapsular intertrochanteric	Osteosynthesis	0	59	Block + sedation	22	0			0	0		0	90	0	0	0	0	0	0	Ex TBQ	0	70	1.6	27.3437	0	0	88	HNF o HBPM	HBPM	61	32	9	0	0	0	0	0	0	2	108.5	90	67
85.463	0	ntracapsular femoral neck	Partial arthroplasty	0	91	Block + sedation	12	0			0	0		0	90	0	0	0	0	0	0	Ex TBQ	0	70	1.6	27.3437	0	0	65	DOACS	Rivaroxaban	31	2	7	1	0	0	0	0	0	2	40.8	90	95
77.7726	0	ntracapsular femoral neck	Total arthroplasty	0	100	Block + sedation	20	0			0	0		0	90	1	0	0	0	0	0	Ex TBQ	0	73	1.51	32.0161	0	0	56	DOACS	Rivaroxaban	31	6	10	0	0	0	0	0	0	2	40.3333	90	94
89.6329	0	extracapsular intertrochanteric	Osteosynthesis	0	52	Block + sedation	12	0			0	0		0	90	0	decrease in Hb of more than 2 g/dl	0	0	0	0	No sé	0	45		#DIV/0!	0	0	86	DOACS	Apixaban	30	1	4	1	0	0	0	0	0	3	40.0667	90	93
92.8466	0	extracapsular subtrochanteric	Osteosynthesis	1	21	General	22	0			0	0		0	90	0	decrease in Hb of more than 2 g/dl	0	0	0	0	No sé	0	45		#DIV/0!	0	1	84	DOACS	Rivaroxaban	16	11	24	1	0	0	0	0	0	3	0.966667	90	29
91.5014	1	Other	Total arthroplasty	0	120	Block + sedation	16	0			0	0		0	90	0	0	0	0	1	0	No sé	0			#DIV/0!	0	1	29	HNF o HBPM	HNF	48	6	12	1	1	1	0	1	1	3	1.8	90	54
90.0301	0	extracapsular intertrochanteric	Osteosynthesis	0	69	General	30	0			0	0		0	90	0	0	0	0	1	0	No TBQ	0	46.2	1.43	22.5928	0	0	80	DOACS	Apixaban	31	3	10	1	0	1	0	0	0	3	48.5	90	97
90.9699	0	ntracapsular femoral neck	Osteosynthesis	0	61	Block + sedation	13	0			0	0		0	90	0	0	0	0	1	0	No TBQ	0	46.2	1.43	22.5928	0	0	56	DOACS	Rivaroxaban	31	5	15	1	0	1	0	0	0	3	37.0667	90	100
92.6247	1	extracapsular intertrochanteric	Osteosynthesis	0	74	General	12	0			0	0		0	90	0	0	0	0	0	0	No sé	0	63	1.65	23.1405	0	0	50	DOACS	Rivaroxaban	31	2	5	1	0	0	0	0	0	2	17.5	90	93
84.6849	0	ntracapsular femoral neck	Total arthroplasty	0	112	Block + sedation	12	0			0	0		0	90	0	0	0	0	0	0	No sé	0	65	1.72	21.9713	0	0	83	DOACS	Rivaroxaban	27	5	8	0	0	0	0	0	0	2	18.7	90	93
87.6164	0	ntracapsular femoral neck	Partial arthroplasty	0	87	Block + sedation	24	0			0	0		0	90	0	0	0	0	0	0	No sé	0			#DIV/0!	0	0	80	DOACS	Rivaroxaban	31	5	11	0	0	0	1	0	0	3	30.2333	90	96
90.9644	0	extracapsular intertrochanteric	Osteosynthesis	0	54	General	12	0			fatal bleeding	0		1	90	0	decrease in Hb of more than 2 g/dl	0	0	0	0	No sé	0			#DIV/0!	0	1	38	DOACS	Rivaroxaban	31	6	13	0	0	0	0	1	0	3	2.96667	90	89
90.9288	1	extracapsular intertrochanteric	Osteosynthesis	0	47	General	16	0			0	0		0	90	0	0	0	0	0	0	No sé	0	77	1.66	27.9431	0	0	80	DOACS	Rivaroxaban	30	4	14	1	0	0	1	0	0	3	15.2667	90	100
91.1781	1	extracapsular intertrochanteric	Osteosynthesis	0	42	General	15	0			0	0		0	90	0	0	0	0	0	0	No sé	0	77	1.66	27.9431	0	0	81	DOACS	Rivaroxaban	30	5	9	1	0	0	1	0	0	3	12.2333	90	94
88.989	0	Intracapsular de cabeza femoral	Partial arthroplasty	0	85	Block + sedation	17	0			0	0		0	90	0	0	0	0	0	1	Ex TBQ	0			#DIV/0!	0	0	61	DOACS	Rivaroxaban	31	3	11	0	0	0	1	0	0	2	33.4667	90	98
90.6329	0	ntracapsular femoral neck	Osteosynthesis	0	52	General	24	0			0	0		0	90	0	0	0	0	0	0	No sé	0	56		#DIV/0!	0	0	72	DOACS	Rivaroxaban	30	1	7	1	0	0	0	0	0	3	11.1667	90	96
90.3288	0	extracapsular intertrochanteric	Osteosynthesis	0	55	General	36	0			0	0		0	90	0	0	0	0	0	0	Ex TBQ	0			#DIV/0!	0	0	58	DOACS	Rivaroxaban	30	2	11	1	0	1	1	0	0	3	11.6667	90	99
89.8438	0	extracapsular intertrochanteric	Osteosynthesis	0	42	General	19	0			0	0		0	90	0	0	0	0	0	0	No sé	0	69	1.5	30.6667	0	0	29	DOACS	Rivaroxaban	31	2	8	1	1	1	1	0	0	3	12.8333	90	96
87.4082	0	extracapsular intertrochanteric	Partial arthroplasty	0	89	Block + sedation	22	0			0	requires procedure, interruption or change of concomitant medication	Gastrointestinal	1	90	0	0	0	0	0	0	No sé	0			#DIV/0!	0	0	79	DOACS	Rivaroxaban	31	1	5	1	0	0	0	1	0	3	42.4	90	94
87.989	0	Intracapsular de cabeza femoral	Partial arthroplasty	0	71	Block + sedation	17	0			0	0		0	90	0	0	0	0	0	0	Ex TBQ	0	77	1.72	26.0276	0	0	64	DOACS	Rivaroxaban	30	1	7	1	0	0	0	0	0	3	33.1333	90	96
90.1452	0	ntracapsular femoral neck	Partial arthroplasty	0	115	General	10	0			0	0		0	90	0	0	0	0	0	0	No sé	0	66	1.53	28.1943	0	0	82	DOACS	Rivaroxaban	31	1	5	1	0	0	0	0	0	3	6.4	90	94
80.6329	0	extracapsular intertrochanteric	Osteosynthesis	0	73	General	12	0			0	0		0	90	0	0	0	0	0	0	Ex TBQ	0	55	1.68	19.487	0	0	80	DOACS	Rivaroxaban	31	2	5	1	0	0	0	0	0	2	103.8	90	93
88.3014	0	ntracapsular femoral neck	Osteosynthesis	0	170	General	12	0			0	0		0	90	0	0	0	0	0	1	Ex TBQ	0			#DIV/0!	0	0	85	DOACS	Rivaroxaban	30	6	15	1	0	0	0	0	0	3	19.3333	90	99
87.9123	0	extracapsular intertrochanteric	Osteosynthesis	0	76	General	19	0			0	0		0	90	0	0	0	0	0	0	No sé	0	69		#DIV/0!	0	0	58	DOACS	Rivaroxaban	31	3	9	1	1	0	0	0	0	2	24.1667	90	96
89.4575	0	Other	Osteosynthesis	0	57	General	12	0			0	0		0	90		0	0	0	0	0	No sé	0	78	1.57	31.6443	0	0	69	DOACS	Rivaroxaban	30	3	6	1	0	0	0	0	0	2	2.66667	90	93
88.3534	0	extracapsular intertrochanteric	Osteosynthesis	0	41	General	12	0			0	0		0	36	0	0	0	0	0	0	No sé	0			#DIV/0!	0	1	90	DOACS	Rivaroxaban	24	7	19	1	0	0	0	0	0	3	1.6	36	48
86.7315	0	extracapsular intertrochanteric	Osteosynthesis	0	53	General	15	0			0	0		0	90	0	0	0	0	0	0	No sé	0			#DIV/0!	0	0	54	DOACS	Rivaroxaban	31	3	10	1	0	0	0	0	0	3	32.8333	90	97
86.5753	0	extracapsular intertrochanteric	Osteosynthesis	0	53	Block + sedation	24	0			0	0		0	43	0	0	0	0	0	0	No sé	0			#DIV/0!	0	1	76	DOACS	Rivaroxaban	30	6	26	1	1	0	0	0	0	3	2.03333	43	61
89	0	extracapsular intertrochanteric	Total arthroplasty	0	116	General	16	0			0	0		0	90	0	0	0	0	0	0	No sé	0			#DIV/0!	0	0	58	DOACS	Rivaroxaban	28	4	8	1	0	0	0	0	0	2	0.533333	90	94
88.1288	1	extracapsular intertrochanteric	Osteosynthesis	0	46	General	13	0		0	0	0		0	90	0	0	0	0	0	0	Ex TBQ	0	55	1.63	20.7008	0	0	43	DOACS	Rivaroxaban	31	2	6	1	0	0	0	0	0	2	14.5	90	94
89.1945	1	extracapsular intertrochanteric	Osteosynthesis	0	53	Block + sedation	21	0		0	0	0		0	90	0	0	0	0	0	0	Ex TBQ	0	55	1.63	20.7008	0	0	49	DOACS	Apixaban	30	5	11	1	0	0	0	0	0	2	1.53333	90	96
83.1644	0	extracapsular intertrochanteric	Osteosynthesis	0	122	Other	11	0		0	0	0		0	90	0	0	0	0	0	0	No sé	0	100	1.63	37.6378	0	0	78	DOACS	Rivaroxaban	25	2	15	1	1	1	0	0	0	3	31.7	90	103
75.7671	0	ntracapsular femoral neck	Total arthroplasty	0	90	General	26	0		0	0	0		0	90	0	0	0	0	0	0	No sé	0	60	1.58	24.0346	0	0	77	DOACS	Rivaroxaban	30	3	6	0	0	0	0	0	0	1	44.8667	90	93
87.2959	0	extracapsular intertrochanteric	Osteosynthesis	0	53	Other	12	0		0	0	0		0	66	0	0	0	0	0	0	No sé	0	43	1.57	17.4449	0	0	71	DOACS	Rivaroxaban	31	2	9	0	0	0	0	0	0	2	2.43333	66	73
85.5671	1	ntracapsular femoral neck	Partial arthroplasty	0	60	Other	13	0		0	0	0		0	90	0	0	0	0	0	0	No sé	0	76	1.84	22.448	0	0	58	DOACS	Rivaroxaban	30	1	6	1	1	1	0	0	0	2	25.6	90	95
88.1315	0	extracapsular intertrochanteric	Osteosynthesis	0	46	General	20	0		0	0	0		0	42	0	0	0	0	0	0	No sé	0	63	1.63	23.7118	0	0	60	DOACS	Rivaroxaban	30	2	6	0	0	0	0	0	0	1	1.53333	42	46
85.5507	0	extracapsular intertrochanteric	Osteosynthesis	0	70	Block + sedation	17	0		0	0	0		0	90	0	0	0	0	0	0	No sé	0	46		#DIV/0!	0	0	38	DOACS	Rivaroxaban	30	6	12	1	0	0	0	1	0	2	31.9	90	96
87.5014	1	Other	Total arthroplasty	0	167	General	12	0		0	0	0		0	70	0	0	0	0	0	0	No sé	0	79.5	1.7	27.5087	0	0	68	DOACS	Rivaroxaban	30	6	13	0	0	0	0	0	1	3	2.56667	70	77
87.6959	0	extracapsular intertrochanteric	Osteosynthesis	0	40	General	14	0		0	0	0		0	90	0	0	0	0	0	0	No TBQ	0	58.6	1.53	25.0331	0	0	73	DOACS	Rivaroxaban	31	6	12	1	0	1	0	1	0	4	3.73333	90	96
85.6685	0	ntracapsular femoral neck	Partial arthroplasty	0	90	General	17	0		0	0	0		0	90	0	0	0	0	0	0	Ex TBQ	0	62	1.56	25.4767	0	0	75	DOACS	Rivaroxaban	30	1	7	1	0	0	0	0	0	2	26.7667	90	96
85.8137	0	Other	Total arthroplasty	0	144	General	42	0		0	0	0		0	90	0	0	0	0	0	0	No sé	1	94	1.68	33.305	0	0	50	DOACS	Rivaroxaban	31	6	14	0	0	0	0	0	0	2	21.8667	90	98
80.274	0	ntracapsular femoral neck	Partial arthroplasty	0	87	Block + sedation	15	0		0	0	0		0	90	0	0	0	0	0	0	No sé	0	56	1.6	21.875	0	0	72	DOACS	Rivaroxaban	31	2	7	0	0	0	0	0	0	2	82.8333	90	95
86.5945	0	ntracapsular femoral neck	Partial arthroplasty	0	110	General	21	0		0	0	0		0	90	0	0	0	0	0	0	No sé	0	60	1.6	23.4375	0	0	73	DOACS	Rivaroxaban	30	1	9	1	0	0	0	0	0	2	5.93333	90	98
86.2411	1	extracapsular intertrochanteric	Osteosynthesis	0	30	General	20	0		0	0	0		0	90	0	0	0	0	0	0	No TBQ	0			#DIV/0!	0	0	58	DOACS	Rivaroxaban	31	4	7	1	1	0	0	0	0	3	4.76667	90	93
86.6986	1	extracapsular intertrochanteric	Osteosynthesis	0	53	General	15	0		0	0	0		0	90	0	0	0	0	0	0	No TBQ	0	90	1.67	32.2708	0	0	80	DOACS	Rivaroxaban	30	5	11	1	1	0	1	0	0	4	9.26667	90	96
83.874	0	extracapsular intertrochanteric	Osteosynthesis	0	56	General	18	0		0	0	0		0	90	0	0	0	0	0	0	No sé	0	61	1.6	23.8281	0	0	73	DOACS	Rivaroxaban	31	5	23	0	0	0	0	0	0	2	33.1667	90	108
84.9973	0	extracapsular intertrochanteric	Osteosynthesis	0	57	Block + sedation	96	0			0	0		0	90	0	0	1	0	0	0	No sé	0	69	1.58	27.6398	0	0	34	DOACS	Rivaroxaban	30	1	7	1	0	1	0	0	0	2	13.3	90	96
83.7836	0	Other	Osteosynthesis	1	180	General	48	0		0	0	0		0	90	0	transfusion of more than 2 units of RBCs	0	0	0	0	No sé	1			#DIV/0!	0	0	81	DOACS	Rivaroxaban	30	2	14	1	0	0	0	0	0	3	10.2667	90	102
85.1644	0	ntracapsular femoral neck	Partial arthroplasty	0	89	Block + sedation	24	0			0	0		0	90	0	0	0	0	0	0	No sé	0	52	1.55	21.6441	0	0	79	DOACS	Rivaroxaban	31	13	21	0	0	0	1	0	0	2	9.6	90	98
85.2192	1	ntracapsular femoral neck	Total arthroplasty	0	124	Block + sedation	12	0			0	0		0	90	0	0	0	0	0	0	Ex TBQ	0	69	1.8	21.2963	0	0	57	DOACS	Rivaroxaban	31	4	11	1	0	1	1	0	1	2	5.36667	90	97
83.4986	0	extracapsular intertrochanteric	Osteosynthesis	0	65	General	19	0			0	0		0	90	0	0	0	0	0	0	No sé	0	80.9	1.66	29.3584	0	0	51	DOACS	Rivaroxaban	31	3	9	1	0	1	0	0	0	3	16.2667	90	96
84.2384	0	extracapsular intertrochanteric	Osteosynthesis	0	75	General	12	0			0	0		0	90	0	0	0	0	0	0	No sé	0	68	1.72	22.9854	0	0	62	DOACS	Rivaroxaban	31	3	12	0	0	0	0	0	0	2	6.03333	90	99
84.1123	0	extracapsular subtrochanteric	Osteosynthesis	0	48	General	12	0			0	0		0	90		0	0	0	1	1	No sé	0		63.7	#DIV/0!	0	0	60	DOACS	Rivaroxaban	30	0	5	1	0	1	0	0	0	2	3.4	90	95
83.7288	1	extracapsular subtrochanteric	Osteosynthesis	0	80	General	16	0		0	0	0		0	28	0	0	0	0	0	1	No sé	0	63	1.38	33.0813	0	0	66	DOACS	Rivaroxaban	28	4	11	1	0	1	0	1	0	2	11.5667	28	8
82.1973	0	extracapsular intertrochanteric	Osteosynthesis	0	64	General	15	0			0	0		0	90	0	0	0	0	0	0	No TBQ	0	75	1.65	27.5482	0	0	68	DOACS	Rivaroxaban	30	6	13	0	0	0	0	0	0	2	24.3333	90	97
82.6	0	extracapsular intertrochanteric	Osteosynthesis	1	55	General	23	0			0	0		0	90	0	0	0	0	0	0	No TBQ	0			#DIV/0!	0	0	56	DOACS	Rivaroxaban	31	5	17	1	0	0	0	0	0	2	15.9333	90	102
83.1452	0	extracapsular intertrochanteric	Osteosynthesis	0	64	General	21	0			0	0		0	90	0	decrease in Hb of more than 2 g/dl	0	0	1	0	No sé	0	46	1.46	21.58	0	0	82	DOACS	Rivaroxaban	31	3	17	1	0	0	0	0	0	2	4.86667	90	104
80.3644	0	extracapsular subtrochanteric	Osteosynthesis	1	52	Block + sedation	17	0			0	0		0	90	0	0	0	0	0	0	No sé	0	64	1.53	27.3399	0	0	89	DOACS	Rivaroxaban	31	2	6	1	0	1	0	0	0	2	34.2667	90	94
82.2	0	ntracapsular femoral neck	Total arthroplasty	0	90	Block + sedation	14	0			0	0		0	90	0	0	0	0	0	1	Ex TBQ	0	70	1.57	28.3987	0	0	81	DOACS	Rivaroxaban	30	1	6	1	0	0	0	0	1	1	5.66667	90	95
79.8877	0	extracapsular intertrochanteric	Osteosynthesis	0	77	General	42	0			0	0		0	90	1	0	1	0	1	0	No TBQ	0	52	1.67	18.6453	0	0	93	DOACS	Rivaroxaban	31	3	9	0	0	0	0	0	0	2	23.3667	90	96
81.137	0	extracapsular intertrochanteric	Osteosynthesis	0	63	General	12	0			0	0		0	90	0	0	0	0	0	0	No sé	1	60	1.5	26.6667	0	0	58	DOACS	Rivaroxaban	31	4	7	0	0	0	0	0	0	3	14	90	93
98.326	0	extracapsular intertrochanteric	Osteosynthesis	0	36	Block + sedation	12	0		0	0	0		0	90	0	0	0	0	0	0	No TBQ	0	80	1.65	29.3848	0	0	78	DOACS	Rivaroxaban	31	4	18	1	0	0	0	0	0	3	0.466667	90	104
91.011	0	extracapsular intertrochanteric	Osteosynthesis	0	58	Block + sedation	19	0		0	0	0		0	90	0	decrease in Hb of more than 2 g/dl	0	0	0	0	No TBQ	0	53	1.6	20.7031	0	0	82	DOACS	Rivaroxaban	31	3	11	1	0	0	0	0	0	3	34.6	90	98
79.3973	1	Other	Osteosynthesis	0	80	General	16	0		0	0	0		0	90	0	0	0	0	0	0	No sé	0	80	1.75	26.1224	0	0	87	DOACS	Rivaroxaban	27	6	9	1	0	0	0	0	0	2	18	90	93
80.2603	0	extracapsular intertrochanteric	Osteosynthesis	0	72	General	22	0		0	0	0		0	90	0	decrease in Hb of more than 2 g/dl	0	0	0	0	No TBQ	0	55	1.58	22.0317	0	0	57	DOACS	Rivaroxaban	30	5	14	1	0	0	0	0	0	2	7.93333	90	99
78.3945	0	Other	Osteosynthesis	0	100	General	16	0		0	0	0		0	90	0	0	0	0	0	0	Active	0			#DIV/0!	0	0	81	DOACS	Rivaroxaban	31	4	10	0	0	0	0	0	0	2	21.9333	90	96
79.4603	0	extracapsular intertrochanteric	Osteosynthesis	0	65	General	16	0		0	0	0		0	90	0	0	0	0	0	0	No sé	0	95	1.59	37.5776	0	0	95	DOACS	Rivaroxaban	31	4	11	0	0	0	0	0	0	2	10.3667	90	97
79.6685	0	Other	Osteosynthesis	0	205	General	12	0		0	0	0		0	90	0	0	0	0	0	0	No sé	0	95	1.59	37.5776	0	0	93	DOACS	Rivaroxaban	30	4	8	0	0	0	0	0	0	2	7.83333	90	94
80.3096	0	ntracapsular femoral neck	Osteosynthesis	0	67	General	12	0			0	0		0	90	0	0	0	0	0	0	Ex TBQ	0	95	1.58	38.0548	0	0	11	DOACS	Apixaban	30	2	10	0	0	0	0	0	0	2	0.633333	90	98
74.4137	0	ntracapsular femoral neck	Osteosynthesis	0	61	General	12	0		0	0	0		0	90	0	0	0	0	0	0	No sé	0			#DIV/0!	0	0	81	DOACS	Apixaban	30	3	13	0	0	0	0	0	0	3	42.5	90	100
77.3096	0	extracapsular intertrochanteric	Osteosynthesis	0	45	Block + sedation	17	0		0	0	0		0	90	0	transfusion of more than 2 units of RBCs	0	0	0	0	No sé	0			#DIV/0!	0	0	94	DOACS	Rivaroxaban	30	7	18	0	0	0	0	0	0	3	7.26667	90	101
76.9726	0	Intracapsular de cabeza femoral	Osteosynthesis	0	28	Block + sedation	13	0		0	0	0		0	90	0	0	0	0	0	0	No TBQ	0	49	1.56	20.1348	0	0	62	DOACS	Rivaroxaban	30	1	7	1	0	0	0	0	0	2	36.7333	90	96
77.6356	1	ntracapsular femoral neck	Total arthroplasty	0	126	General	14	0		0	0	0		0	90	0	0	0	0	1	0	No sé	0	101	1.85	29.5106	0	0	54	DOACS	Rivaroxaban	30	3	8	1	0	1	0	0	0	3	9.46667	90	95
77.1589	1	ntracapsular femoral neck	Total arthroplasty	0	110	General	23	0			0	0		0	90	0	0	0	0	0	0	No sé	0	92		#DIV/0!	0	0	66	DOACS	Apixaban	31	2	7	1	1	0	0	0	0	2	5.23333	90	95
76.8274	1	extracapsular intertrochanteric	Total arthroplasty	1	75	General	13	0			0	0		0	90	0	0	0	0	0	1	No sé	0	87		#DIV/0!	0	0	47	DOACS	Apixaban	30	1	9	1	1		0	0	0	3	7.13333	90	98
74.8575	0	extracapsular intertrochanteric	Osteosynthesis	0	100	General	24	0			0	0		0	90	0	0	1	0	1	0	No sé	0	65	1.67	23.3067	0	0	75	DOACS	Rivaroxaban	31	5	15	0	0	0	0	0	0	3	0.733333	90	100
71.4466	0	ntracapsular femoral neck	Total arthroplasty	0	90	Block + sedation	22	0			0	0		0	90	0	0	0	0	1	0	No sé	0	47		#DIV/0!	0	0	92	DOACS	Apixaban	29	4	9	0	0	0	0	0	0	3	21.3	90	95
76.0493	0	ntracapsular femoral neck	Total arthroplasty	0	83	General	36	0			0	0		0	90	0	0	0	0	0	0	No sé	0	46		#DIV/0!	0	0	91	DOACS	Rivaroxaban	59	4	10	0	0	0	0	0	0	3	5.33333	90	96
73.3425	1	extracapsular intertrochanteric	Osteosynthesis	0	33	General	15	0			0	0		0	90	0	0	0	0	0	0	No sé	0			#DIV/0!	0	0	69	DOACS	Rivaroxaban	30	3	8	1	0	0	0	0	0	3	14.3	90	95
74.074	0	Other	Total arthroplasty	0	150	General	12	0			0	0		0	90	0	decrease in Hb of more than 2 g/dl	0	0	0	1	Ex TBQ	0	98		#DIV/0!	0	0	84	DOACS	Rivaroxaban	31	0	7	0	0	0	0	0	0	2	9.03333	90	97
73.9425	1	Other		0	135	General	30	0			0	0		0	90	0	0	0	0	0	0	Active	0	70		#DIV/0!	0	0	74	DOACS	Rivaroxaban	23	2	16	0	0	0	0	0	0	2	7.73333	90	104
72.1616	1	extracapsular intertrochanteric	Osteosynthesis	0	40	General	12	0			0	0		0	90	0	0	0	0	0	0	Ex TBQ	0	90	1.73	30.0712	0	0	93	DOACS	Rivaroxaban	28	2	8	1	0	0	0	1	0	2	5.36667	90	96
68.1534	0	extracapsular intertrochanteric	Osteosynthesis	0	45	General	17	0			0	0		0	90	0	0	0	0	0	0	Active	0	44	1.63	16.5607	0	0	100	DOACS	Rivaroxaban	31	1	4	0	0	0	0	0	0	2	12.3333	90	93
68.2438	0	ntracapsular femoral neck	Total arthroplasty	0	90	Block + sedation	12	0			0	0		0	90	0	0	0	0	0	0	No sé	0	45.6	1.635	17.058	0	0	81	DOACS	Rivaroxaban	61	4	12	0	0	0	0	0	0	2	2.16667	90	98
65.2685	0	extracapsular intertrochanteric	Osteosynthesis	0	66	General	12	0			0	0		0	90	0	0	0	0	0	0	Active	0	66	1.51	28.9461	0	0	98	DOACS	Rivaroxaban	31	5	9	1	0	0	0	0	0	2	14	90	94
63.0192	0	extracapsular intertrochanteric	Osteosynthesis	0	53	General	12	0			0	0		0	90	0	0	0	0	0	0	No TBQ	1	59	1.68	20.9042	0	0	99	DOACS	Rivaroxaban	30	5	12	1	0	0	0	0	0	3	6.26667	90	97
62.4027	1	Other	Osteosynthesis	1	40	Block + sedation	12	0			0	0		0	90	0	0	0	0	0	0	No TBQ	0	69	1.7	23.8754	0	0	39	DOACS	Rivaroxaban	29	2	10	0	1	0	0	0	0	2	4.4	90	98
62.1808	0	extracapsular intertrochanteric	Osteosynthesis	0	52	General	12	0			0	0		0	90	0	0	0	0	1	0	Active	1	73	1.62	27.8159	0	0	102	DOACS	Rivaroxaban	31	0	4	0	1	0	0	0	0	2	9.3	90	94
52.8712	0	extracapsular intertrochanteric	Osteosynthesis	0	68	General	21	0			0	0		0	90	0	0	0	0	0	0	No TBQ	0			#DIV/0!	0	0	122	DOACS	Rivaroxaban	30	2	6	0	0	0	0	0	0	2	13.2667	90	94
95.8329	0	Other	Total arthroplasty	0	188	General	19	0			0	0		0	90	0	0	0	0	0	0	No sé	0	72	1.35	39.5062	0	0	54	DOACS	Rivaroxaban	31	13	36	1	0	0	0	0	1	3	10.2333	90	113
